# Supplementary material for: Single-Oocyte Gene Expression Suggests That Curcumin Can Protect the Ovarian Reserve by Regulating the PTEN-AKT-FOXO3a Pathway
Source: Int J Mol Sci. 2021 Jun 18;22(12):6570. doi: 10.3390/ijms22126570 (PMC8235657; doi:10.3390/ijms22126570)
Supplement: Supplementary file 1 [file ijms-22-06570-s001.zip]

Archive with 2 entries (2 files):
- ijms-1252127-supplementary/Supplementary table 3.xls
- ijms-1252127-supplementary/Supplementary.pdf
