# Supplementary material for: Single-Oocyte Gene Expression Suggests That Curcumin Can Protect the Ovarian Reserve by Regulating the PTEN-AKT-FOXO3a Pathway
Source: Int J Mol Sci. 2021 Jun 18;22(12):6570. doi: 10.3390/ijms22126570 (PMC8235657; doi:10.3390/ijms22126570)
Supplement: Supplementary file 1 [file ijms-22-06570-s001.zip › ijms-1252127-supplementary/Supplementary table 3.xls]

## Sheet: Sheet0
Supplementary Table 3. Upstream regulators prediced by Ingenuity Pathway Analysis
Upstream Regulator	Expr Log Ratio	Molecule Type	Predicted Activation State	Activation z-score	Flags	p-value of overlap	Target Molecules in Dataset	Mechanistic Network
BRCA1		transcription regulator	Inhibited	-2.137		5.7e-14	ACTB,AR,ATM,BAX,BCL2L1,BRCA2,CYP19A1,FOXO1,FOXO3,KIT,MLH1,PCNA,PTEN	38 (20)
Z-LLL-CHO		chemical - protease inhibitor	Activated	2.214	bias	3.62e-12	ACTB,AHR,AR,BAX,BCL2L1,CASP2,FANCC,FMR1,FOXO1,MLH1,PARP1,PRLR,PTEN,SOD1	38 (19)
tretinoin		chemical - endogenous mammalian	Activated	2.074	bias	4.41e-12	AHR,BCL2L1,BMP15,CASP2,CASP3,DMC1,FOXC1,FOXO3,GDF9,GJA1,HNRNPK,HPRT1,KDR,KIT,KITLG,LEPR,MLH1,MS4A1,NTRK2,PTEN,SMAD4,SOD1,TGFBR1,WT1,ZP1,ZP3	38 (8)
trichostatin A		chemical drug		1.819	bias	2.29e-11	ACTB,AR,B2M,BAX,BCL2L1,BRCA2,CASP3,CYP19A1,FOXC1,KDR,KIT,LEPR,MLH1,PCNA,PTEN,SMAD4,STAG3	36 (20)
TP63		transcription regulator	Activated	2.208	bias	6.38e-11	ADRM1,AHR,ATM,BAX,BCL2L1,CASP3,DICER1,FOXO3,GAPDH,LIN28A,MLH1,PCNA,PTEN,SMAD4	31 (16)
FSH		complex		1.798		1.15e-10	ACTB,AHR,AR,CYP19A1,FOXO1,FSHR,GDF9,KITLG,PCNA,PRLR,PTEN,SMAD4,TGFBR1,WT1	38 (20)
IGF1		growth factor		-0.026	bias	1.71e-10	BAX,BCL2L1,CASP3,CYP19A1,FOXO1,FSHR,GAPDH,LEPR,NTRK2,PARP1,PCNA,PRLR,PTEN,WT1	37 (17)
progesterone		chemical - endogenous mammalian		1.698		2.94e-10	ACTB,AR,BAX,BCL2L1,CASP3,CYP19A1,DICER1,FOXC1,FOXO1,FSHR,GJA1,KDR,LEPR,PCNA,PRLR,TGFBR1	37 (14)
bortezomib		chemical drug		-1.206		7.58e-10	BAX,BCL2L1,BRCA2,FANCC,FANCG,FANCL,FOXO1,KIT,MS4A1,PCNA,WT1	34 (11)
beta-estradiol		chemical - endogenous mammalian	Activated	2.309		1.53e-09	ACTB,AHR,AR,ATM,BAX,BCL2L1,BRCA2,CASP3,CYP19A1,FMR1,FOXC1,FOXO1,FOXO3,GJA1,HNRNPK,KDR,KIT,KITLG,LEPR,MLH1,PARP1,PCNA,PRLR,PTEN,TGFBR1	39 (20)
let-7		microRNA	Inhibited	-2.781	bias	3.15e-09	AR,BCL2L1,BRCA2,CASP3,DICER1,LIN28A,MCM8,SMAD4,TGFBR1
napabucasin		chemical drug		-1.89	bias	3.34e-09	ACTB,ATM,B2M,HPRT1,KITLG,LIN28A,TGFBR1
CG		complex		1.043	bias	5.11e-09	ACTB,AR,B2M,BAX,BCL2L1,CYP19A1,GJA1,LEPR,PCNA,PRLR,SMAD4,TGFBR1	37 (21)
cigarette smoke		chemical toxicant		-0.081	bias	5.96e-09	AHR,BCL2L1,CASP2,CASP3,DICER1,FOXO3,KDR,KITLG,MT-ATP6,TGFBR1	31 (7)
vorinostat		chemical drug		1.279		7.81e-09	AR,BAX,BCL2L1,BRCA2,CASP2,CASP3,KIT,MLH1,TGFBR1	31 (16)
epigallocatechin-gallate		chemical drug		-0.845		8.44e-09	AHR,AR,BAX,BCL2L1,CASP3,FOXO3,GJA1,KDR,PCNA,SMAD4	36 (17)
USF1		transcription regulator				1.25e-08	B2M,BAX,BRCA2,CYP19A1,FMR1,FSHR,MS4A1
doxorubicin		chemical drug		0.615		1.31e-08	AR,ATM,BAX,BCL2L1,BRCA2,CASP3,FOXO3,PCNA,PTEN,SMAD4,SOD1,WT1	38 (15)
RELA		transcription regulator		1.592	bias	1.6e-08	AHR,AR,B2M,BAX,BCL2L1,BRCA2,CASP3,CYP19A1,KIT,PTEN,SMAD4,WT1	36 (18)
SIRT1		transcription regulator		-0.747		1.7e-08	ACTB,BAX,BCL2L1,CYP19A1,FOXO1,FOXO3,KMT2B,MLH1,NTRK2,PARP1	39 (19)
mir-10		microRNA	Inhibited	-2.177	bias	1.94e-08	AR,BAX,BCL2L1,GJA1,LIN28A,SMAD4,TGFBR1	41 (12)
CTNNB1		transcription regulator				2.46e-08	ACTB,AHR,AR,ATM,BCL2L1,CYP19A1,FOXC1,FSHR,GDF9,GJA1,KIT,PCNA,PTEN,WT1,ZP3	36 (15)
camptothecin		chemical drug		-0.053		3.04e-08	AR,ATM,BAX,BCL2L1,BRCA2,CASP2,CASP3,FOXC1,FOXO1,GAPDH,PCNA,PTEN,WT1,ZP3	36 (20)
EP300		transcription regulator	Activated	2.63	bias	3.91e-08	AR,B2M,BAX,BCL2L1,CYP19A1,FOXO1,KDR,MSH5,PARP1,PRLR,PTEN,TGFBR1	41 (18)
Histone h4		group				7.3e-08	CYP19A1,FMR1,KMT2B,MSH5,NTRK2,PCNA,PRLR,TGFBR1
streptozocin		chemical drug		1.972		7.31e-08	AR,BAX,BCL2L1,FSHR,KIT,PTEN,SMAD4,SOD1,TGFBR1	32 (19)
I kappa b kinase		complex		-1.987	bias	7.82e-08	BRCA2,FANCC,FANCG,FANCL
triptolide		chemical drug		0	bias	8.97e-08	AR,BAX,BCL2L1,CASP3,KIT,PCNA	34 (22)
IL2		cytokine		1.866	bias	9.82e-08	AHR,ATM,BAX,BCL2L1,CASP3,FOXO1,FOXO3,GAPDH,KIT,PCNA,TGFBR1,TNFRSF13B,WT1	38 (18)
E2F1		transcription regulator		1.039	bias	1.32e-07	AR,ATM,BAX,BCL2L1,CASP3,FOXO1,FOXO3,HNRNPK,KDR,KIT,MLH1,PCNA	36 (20)
TP53		transcription regulator		1.625		1.5e-07	ACTB,AR,BAX,BCL2L1,BRCA2,CASP2,CASP3,CYP19A1,DICER1,FOXO1,FOXO3,GAPDH,KDR,KIT,KITLG,MLH1,PCNA,PTEN,SOD1,TGFBR1	37 (20)
decitabine		chemical drug	Activated	2.243	bias	1.72e-07	B2M,BAX,BRCA2,CYP19A1,FMR1,HPRT1,LEPR,MLH1,PCNA,STAG3,TGFBR1,WT1
melatonin		chemical - endogenous mammalian		-0.871		1.8e-07	AR,BAX,BCL2L1,CASP3,GJA1,SMAD4,SOD1	34 (21)
LHCGR		G-protein coupled receptor				2.55e-07	AR,CYP19A1,FSHR,GDF9,PRLR	30 (7)
testosterone		chemical - endogenous mammalian		1.046	bias	3.29e-07	AR,BAX,CASP3,CYP19A1,FSHR,HNRNPK,PARP1,PCNA,PRLR,TGFBR1	39 (21)
Histone h3		group				3.29e-07	B2M,CYP19A1,DAZ2,FMR1,GAPDH,KDR,PCNA,PRLR,PTEN,RSPO1,TGFBR1
FOXO3	0.451	transcription regulator	Activated	2	bias	3.89e-07	AHR,AR,FOXC1,FOXO1,FOXO3,PCNA,PTEN,SMAD4,SOD1	32 (13)
FUT4		enzyme				4.6e-07	BAX,CASP3,PARP1
azoxymethane		chemical toxicant				4.81e-07	ATM,CASP3,MLH1,PARP1,PCNA
cyclosporin A		biologic drug		0.614		5.34e-07	BAX,BCL2L1,CASP2,CASP3,GJA1,KDR,PCNA,PRLR,PTEN,SOD1,TGFBR1	39 (20)
SP1		transcription regulator		1.961	bias	6.33e-07	AR,ATM,BAX,CASP3,CYP19A1,GJA1,KDR,KIT,PARP1,PRLR,SOD1,TGFBR1	32 (13)
N-acetyl-L-cysteine		chemical drug		-1.118	bias	7.14e-07	AR,BAX,BCL2L1,CASP3,DICER1,FOXO3,PARP1,PCNA	36 (20)
simvastatin		chemical drug		-0.013		7.69e-07	AR,BAX,BCL2L1,CASP3,GJA1,KIT,NTRK2,POLG	34 (17)
STAT5A		transcription regulator		0.232		7.73e-07	AR,ATM,BAX,BCL2L1,CASP2,CASP3,KIT,PRLR,ZP3	33 (14)
estrogen		chemical drug	Activated	2.219	bias	7.73e-07	AR,CYP19A1,GJA1,KDR,PCNA,PRLR,PTEN,SOD1,TGFBR1	40 (19)
cycloheximide		chemical reagent		-1.297		7.83e-07	ACTB,AHR,AR,B2M,BAX,BCL2L1,CYP19A1,FMR1,GJA1,TGFBR1	36 (18)
PSEN2		peptidase		0		8.67e-07	ACTB,BAX,CASP3,FOXO3,GAPDH,GJA1	30 (15)
resveratrol		chemical drug		-0.163		9.23e-07	AR,BAX,BCL2L1,CASP3,FOXO1,FOXO3,KDR,PCNA,SOD1	32 (21)
EPO		cytokine		0.197	bias	9.78e-07	ACTB,B2M,BAX,BCL2L1,CASP3,KIT,MLH1,PCNA,SOD1	33 (16)
3-nitropropionic acid		chemical toxicant		0.218		1.4e-06	BAX,BCL2L1,CASP3,FOXO3,GAPDH	34 (17)
anisomycin		chemical - endogenous non-mammalian				1.53e-06	AHR,BCL2L1,FMR1,GJA1,NTRK2
caffeic acid phenethyl ester		chemical drug		0.464	bias	1.72e-06	ATM,BAX,BCL2L1,CASP3,CYP19A1,PCNA	39 (22)
prednisolone		chemical drug	Inhibited	-2.828	bias	1.77e-06	BAX,BCL2L1,CASP2,CASP3,FANCC,PTEN,SOD1,ZC3HC1	25 (6)
nitric oxide		chemical - endogenous mammalian		0.686		1.82e-06	AHR,AR,BAX,BCL2L1,HPRT1,SOD1,WT1	33 (14)
L-glutamic acid		chemical - endogenous mammalian		-0.03	bias	1.83e-06	B2M,BAX,BCL2L1,CASP3,FMR1,PCNA	37 (19)
luteolin		chemical drug		0.132	bias	1.84e-06	AR,BAX,BCL2L1,CASP3,CYP19A1	34 (18)
lithium chloride		chemical drug		-0.13	bias	2.29e-06	AHR,AR,BAX,PCNA,RSPO1,TGFBR1	26 (8)
STAT5B		transcription regulator		-0.6		2.33e-06	AR,ATM,BAX,BCL2L1,CASP2,CASP3,PRLR	31 (12)
USF2		transcription regulator				2.39e-06	B2M,BRCA2,CYP19A1,FMR1,FSHR
ERBB2		kinase		1.362	bias	2.49e-06	ACTB,AR,BCL2L1,FOXO1,GJA1,HNRNPK,KDR,KIT,MCM8,PCNA,PTEN,TGFBR1,WT1	43 (21)
CEBPA		transcription regulator		1.443		2.77e-06	CYP19A1,DICER1,FOXO1,FOXO3,GAPDH,GJA1,LEPR,PCNA,PRLR,SOD1	21 (3)
ESR1		ligand-dependent nuclear receptor		-0.286		2.9e-06	AR,BAX,BCL2L1,BRCA2,CYP19A1,EEF2K,FMR1,FOXC1,FOXO1,FSHR,GJA1,LEPR,PCNA,PRLR,PTEN,SH2B1,TGFBR1	36 (24)
TP73		transcription regulator		1.445	bias	3.01e-06	ATM,BAX,CASP2,CASP3,DMC1,FOXO3,KIT,MLH1,PTEN	29 (9)
NFKB1		transcription regulator	Activated	2.043	bias	3.12e-06	AR,B2M,BAX,BCL2L1,BRCA2,DICER1,GJA1,WT1	28 (6)
dihydrotestosterone		chemical - endogenous mammalian		0.634	bias	3.44e-06	ACTB,AR,B2M,BAX,BCL2L1,CASP3,CYP19A1,FOXO1,FSHR,GAPDH,TGFBR1	36 (19)
LEP		growth factor		0.033	bias	3.71e-06	AR,BAX,BCL2L1,CASP3,CYP19A1,FOXO3,GAPDH,LEPR,PCNA,SOD1	37 (23)
MAPK14		kinase	Activated	2.19	bias	3.72e-06	BAX,DICER1,GJA1,KDR,KITLG,PTEN,SOD1	32 (16)
ATM	-0.042	kinase				3.88e-06	ACTB,ATM,BAX,BCL2L1,PCNA	36 (17)
AGT		growth factor		1.028	bias	4.02e-06	BAX,CASP3,CYP19A1,FOXO3,GJA1,KITLG,LEPR,PARP1,PTEN,TGFBR1	39 (23)
oleanolic acid		chemical - endogenous non-mammalian				4.12e-06	AHR,GDF9,ZP1,ZP3
HSF1		transcription regulator		-0.306		4.15e-06	B2M,BAX,BCL2L1,MLH1,MSH4,STAG3,SYCE1	7 (2)
NR5A1		ligand-dependent nuclear receptor				4.19e-06	CYP19A1,FSHR,KIT,LEPR,PCNA
methylmercury		chemical toxicant	Activated	2.219		4.19e-06	BAX,BCL2L1,CASP3,PRLR,PTEN	35 (12)
MYB		transcription regulator	Activated	2.401	bias	4.3e-06	BAX,BCL2L1,KDR,KIT,KITLG,PCNA	33 (8)
RNA polymerase II		complex				4.3e-06	ACTB,B2M,FOXC1,GAPDH,HPRT1,KITLG,PCNA,PRLR
15-deoxy-delta-12,14 -PGJ 2		chemical - endogenous mammalian		-0.221		4.31e-06	BAX,BCL2L1,CASP3,CYP19A1,KDR,PARP1,SOD1	34 (17)
Akt		group		-0.243		4.43e-06	AR,BAX,BCL2L1,CYP19A1,FOXO1,FOXO3,PCNA,WT1	39 (14)
INHBA		growth factor		1.655	bias	4.47e-06	BAX,BCL2L1,CYP19A1,FSHR,PCNA,PRLR,PTEN	32 (20)
PD98059		chemical - kinase inhibitor		-1.582	bias	4.48e-06	AR,BAX,BCL2L1,CASP3,GJA1,MCM8,PCNA,PCYT1B,SMAD4,SOD1,TNFRSF13B	33 (16)
celecoxib		chemical drug		-0.218		4.75e-06	ATM,BAX,BCL2L1,CASP3,KDR,PCNA	33 (17)
fulvestrant		chemical drug		0.475		4.82e-06	BAX,CYP19A1,GJA1,LEPR,PCNA,PTEN,SOD1,ZFX	39 (20)
NOS2		enzyme		-1.213		4.97e-06	AR,BAX,CASP3,FOXO1,GJA1,KDR,PCNA	39 (19)
bisphenol A		chemical - endogenous mammalian		1.364	bias	5.23e-06	AR,BAX,CASP3,CYP19A1,KDR,PCNA	35 (18)
TGFB1		growth factor		0.911		5.26e-06	AHR,ATM,B2M,BAX,BCL2L1,CASP3,CYP19A1,FOXC1,FOXO1,FOXO3,GJA1,KDR,KIT,KITLG,PCNA,PTEN,SMAD4,TGFBR1,WT1	42 (21)
HSPA5		enzyme		-0.762		5.38e-06	BAX,BCL2L1,CASP3,PTEN	24 (5)
N-(3-(aminomethyl)benzyl)acetamidine		chemical reagent				5.38e-06	ATM,BAX,BCL2L1,CASP3	22 (6)
NEIL2		enzyme				5.45e-06	ACTB,GAPDH,HPRT1
FGF2		growth factor		-0.492	bias	5.58e-06	AR,BAX,BCL2L1,FOXO1,FOXO3,FSHR,GJA1,KDR,PCNA	40 (24)
mir-8		microRNA	Inhibited	-2.189	bias	5.61e-06	KDR,KITLG,LEPR,PTEN,TGFBR1
sirolimus		chemical drug		-1.905	bias	5.74e-06	ACTB,AR,B2M,BAX,BCL2L1,CASP3,KDR,LEPR,PCNA,SOD1	34 (15)
semaxinib		chemical drug		-0.849	bias	6.1e-06	CASP3,KDR,PARP1,PCNA
andrographolide		chemical drug				6.1e-06	AR,BAX,BCL2L1,CASP3	35 (20)
HRAS		enzyme				6.51e-06	ACTB,B2M,BCL2L1,CASP2,FOXO1,GJA1,PCNA,PCYT1B,PTEN,SMAD4,SOD1	40 (19)
lactacystin		chemical - protease inhibitor		1.633	bias	7.03e-06	ACTB,FANCC,FOXO1,GJA1,PRLR,PTEN,SMAD4
cadmium		chemical toxicant		1	bias	7.38e-06	B2M,BAX,BCL2L1,CASP3,HNRNPK	41 (23)
CAV1		transmembrane receptor				7.56e-06	ATM,KDR,NTRK2,PCNA,PRLR,PTEN
CXCL8		cytokine		0.471	bias	8.42e-06	AR,BAX,BCL2L1,CYP19A1,TGFBR1	38 (24)
GTF2B		transcription regulator				8.72e-06	ACTB,GAPDH,HPRT1,PRLR	8 (2)
EGFR		kinase		0.034	bias	8.85e-06	ACTB,AR,BAX,BCL2L1,CYP19A1,GJA1,HNRNPK,PCNA,PTEN	42 (18)
GDF9	1.691	growth factor		-0.849		9.75e-06	CYP19A1,KIT,KITLG,PCNA
CUL4B		other				9.75e-06	FOXO3,MCM8,PTEN,SOD1
propofol		chemical drug		-1.715	bias	9.75e-06	BAX,BCL2L1,CASP3,SOD1	27 (12)
ulipristal acetate		chemical drug				9.94e-06	AR,BCL2L1,KDR
RB1		transcription regulator	Inhibited	-2.2		1e-05	ACTB,BAX,CASP3,FANCL,KDR,KIT,MCM8,PARP1,PCNA	32 (11)
N-Ac-Leu-Leu-norleucinal		chemical - protease inhibitor		-1.264	bias	1.02e-05	BAX,BCL2L1,CASP3,CYP19A1,SMAD4	31 (17)
ciglitazone		chemical drug		0.447		1.08e-05	BAX,BCL2L1,PARP1,PTEN,SOD1	38 (19)
CP-55940		chemical reagent				1.09e-05	ACTB,AR,BCL2L1,GAPDH
ERK1/2		group		0.524	bias	1.09e-05	B2M,BAX,BCL2L1,CYP19A1,FOXO1,GJA1,LEPR,PCNA	39 (22)
IFNG		cytokine		-0.502	bias	1.13e-05	ACTB,AHR,B2M,BAX,BCL2L1,BRCA2,CASP2,CASP3,FOXO1,GJA1,KDR,KITLG,NTRK2,SMAD4,TGFBR1,ZFX	36 (15)
harmine		chemical - endogenous non-mammalian				1.29e-05	BAX,BCL2L1,PCNA
UGCG		enzyme				1.29e-05	BAX,BCL2L1,CASP3	33 (13)
prostaglandin E2		chemical - endogenous mammalian		1.251		1.3e-05	AHR,BAX,BCL2L1,CASP2,CASP3,CYP19A1,FOXO1,GJA1	41 (19)
ginkgetin		chemical - endogenous non-mammalian				1.31e-05	BCL2L1,CASP3	22 (6)
MIR585		microRNA				1.31e-05	CASP3,PARP1
4-nitrophenol		chemical - endogenous mammalian				1.31e-05	BAX,BCL2L1	22 (6)
LY294002		chemical - kinase inhibitor		-0.781	bias	1.33e-05	AR,BAX,BCL2L1,BRCA2,CASP3,CYP19A1,FOXC1,GJA1,PCNA,PTEN	36 (16)
YAP1		transcription regulator		-0.434	bias	1.37e-05	BAX,BCL2L1,CASP3,DICER1,PTEN	22 (6)
kainic acid		chemical toxicant	Activated	2.195	bias	1.42e-05	BAX,BCL2L1,CASP3,KDR,NTRK2,PCNA	31 (16)
imatinib		chemical drug		-0.48		1.46e-05	BCL2L1,CASP3,KDR,KIT,WT1	35 (17)
advanced glycation end-products		chemical - endogenous mammalian				1.63e-05	BAX,CASP3,FOXO1,GJA1	27 (7)
tert-butyl hydroperoxide		chemical toxicant				1.64e-05	BCL2L1,CASP3,GJA1	23 (6)
PHB		transcription regulator				1.64e-05	BAX,BCL2L1,CYP19A1	33 (12)
PRDX2		enzyme				1.64e-05	AR,BAX,FOXO1	20 (7)
TPT1		other				1.64e-05	BAX,FOXO1,PCNA
cetrorelix		biologic drug				1.64e-05	BAX,CYP19A1,PCNA	20 (3)
N-nitro-L-arginine methyl ester		chemical drug				1.73e-05	BAX,BCL2L1,CASP3,GJA1,SOD1	39 (20)
GATA1		transcription regulator		0.697		1.83e-05	BCL2L1,DICER1,KDR,KIT,LEPR,MS4A1,PCNA	17 (3)
KITLG	0.18	growth factor		0.747	bias	1.88e-05	ACTB,B2M,BCL2L1,CASP3,GJA1,KDR,KIT	36 (18)
cisplatin		chemical drug		1.403		1.95e-05	ACTB,ADRM1,BAX,BCL2L1,CASP3,DICER1,EEF2K,PARP1,PTEN,SOD1,WT1	30 (15)
CLCN5		ion channel				2.04e-05	B2M,PCNA,SOD1
HNRNPU		transporter				2.04e-05	ACTB,BAX,GAPDH
PARK7		enzyme				2.04e-05	AR,BAX,PTEN	30 (14)
deguelin		chemical drug				2.04e-05	BAX,BCL2L1,PARP1
D-glucose		chemical - endogenous mammalian		1.57		2.12e-05	ACTB,BAX,BCL2L1,GAPDH,GJA1,HNRNPK,HPRT1,KDR,PARP1,PCNA	41 (17)
docosahexaenoic acid		chemical drug		-1.698	bias	2.32e-05	BAX,BCL2L1,FOXO1,FOXO3,PTEN,TGFBR1	39 (24)
tetradecanoylphorbol acetate		chemical drug	Activated	2.089	bias	2.48e-05	ACTB,ATM,BAX,BCL2L1,CYP19A1,GJA1,HNRNPK,KIT,LEPR,PCNA,PTEN,SOD1,TNFRSF13B,WT1	41 (19)
Pdgf (complex)		complex		1.98	bias	2.5e-05	BAX,FOXO1,FOXO3,GJA1,PCNA	37 (21)
rituximab		biologic drug				2.5e-05	BAX,BCL2L1,MS4A1	23 (8)
mir-221		microRNA				2.5e-05	KDR,KIT,PTEN
ATR		kinase				2.5e-05	BAX,BCL2L1,PCNA	36 (20)
AR	0	ligand-dependent nuclear receptor				2.66e-05	AR,BCL2L1,BMP15,FSHR,GDF9,GJA1,KITLG,PTEN,WT1	38 (16)
androgen		chemical drug				2.67e-05	AR,FOXO3,GJA1,NTRK2,PTEN,WT1	19 (3)
9,10-dimethyl-1,2-benzanthracene		chemical toxicant				2.79e-05	AHR,BAX,BCL2L1,CYP19A1	37 (21)
dexamethasone		chemical drug		1.564		2.92e-05	ACTB,B2M,BAX,BCL2L1,BRCA2,CASP3,CYP19A1,FOXO1,FOXO3,GAPDH,GJA1,KDR,KIT,MCM9,MS4A1,SOD1,TGFBR1,WT1	41 (20)
etoposide		chemical drug		0.575	bias	2.96e-05	BAX,BCL2L1,CASP2,CASP3,PCNA,WT1	32 (15)
butyric acid		chemical - endogenous mammalian		-0.638		3.01e-05	AR,BAX,BCL2L1,CASP3,KIT,PCNA,PRLR,PTEN,WT1	38 (15)
nitroprusside		chemical drug		1.067		3.02e-05	BCL2L1,FMR1,FOXO1,PARP1	19 (5)
zearalenone		chemical toxicant				3.03e-05	BCL2L1,CYP19A1,KITLG
AKT1		kinase		-0.849	bias	3.15e-05	AR,BAX,BCL2L1,CASP3,FOXO1,KDR,PTEN	36 (17)
TNF		cytokine	Activated	2.425		3.16e-05	ACTB,AR,B2M,BAX,BCL2L1,CASP2,CASP3,CYP19A1,GJA1,HPRT1,KDR,KIT,KITLG,PARP1,PCNA,PTEN,SOD1,TGFBR1	40 (17)
PTEN	0.483	phosphatase		0.777		3.24e-05	AR,BAX,FOXO1,FOXO3,KDR,MT-ATP6,PARP1,PTEN,SMAD4	30 (14)
valproic acid		chemical drug		-0.647		3.35e-05	ADRM1,ATM,BCL2L1,CASP3,CYP19A1,DICER1,FOXC1,KIT,PTEN	40 (19)
curcumin		chemical drug		-0.189	bias	3.54e-05	AR,BAX,BCL2L1,CASP3,MLH1,PTEN,SOD1,TGFBR1	31 (16)
EPHB4		kinase	Activated	2	bias	3.55e-05	KDR,KIT,KITLG,TGFBR1
docetaxel		chemical drug				3.55e-05	AR,BAX,BCL2L1,KDR	33 (15)
hydrogen peroxide		chemical - endogenous mammalian		1.974	bias	3.59e-05	BAX,BCL2L1,CASP3,FOXO3,KDR,KIT,KITLG,PTEN,SOD1	34 (19)
KLF4		transcription regulator		1.041	bias	3.68e-05	BAX,BCL2L1,CASP3,KDR,LIN28A,SMAD4,TGFBR1	25 (5)
fenofibrate		chemical drug				3.77e-05	AR,BMP15,CYP19A1,GAPDH,KDR,MLH1,PCNA
Gm-csfR		group		1.969	bias	3.83e-05	BAX,BCL2L1,CASP2,CASP3	32 (11)
INHA		growth factor	Activated	2.144		3.87e-05	BAX,CYP19A1,KIT,KITLG,PRLR
CKLF		cytokine				3.91e-05	BAX,CASP3
mir-368		microRNA				3.91e-05	AR,SMAD4
MAPK15		kinase				3.91e-05	AR,PCNA
4-vinyl-1-cyclohexene dioxide		chemical toxicant				3.91e-05	BAX,FOXO3
phenethyl isothiocyanate		chemical drug				4.24e-05	BAX,BCL2L1,EEF2K,KDR,PCNA	33 (12)
cyclic AMP		chemical - endogenous mammalian	Activated	2.147	bias	4.38e-05	CYP19A1,FMR1,FSHR,GJA1,KDR,PRLR,TGFBR1	35 (15)
8-bromo-cAMP		chemical reagent		1.876	bias	4.54e-05	CYP19A1,FOXO1,FSHR,GJA1,KDR,KITLG	35 (15)
mir-17		microRNA				4.79e-05	AR,ATM,PTEN,TGFBR1
IKBKB		kinase		1.354	bias	4.94e-05	BAX,BCL2L1,BRCA2,FOXO1,FOXO3,PTEN,TGFBR1	40 (17)
1-methyl-4-phenylpyridinium		chemical toxicant				5.04e-05	BAX,CASP3,SOD1	23 (6)
finasteride		chemical drug				5.04e-05	AR,BAX,KDR
NGF		growth factor		1.291	bias	5.47e-05	BAX,BCL2L1,FSHR,PTEN,SOD1,WT1	34 (15)
glutathione		chemical - endogenous mammalian		1		5.52e-05	BAX,BCL2L1,FOXO3,PCNA	37 (23)
3,3'-diindolylmethane		chemical drug				5.52e-05	AR,BAX,BCL2L1,PTEN	38 (21)
nicotine		chemical drug		0.326	bias	5.64e-05	AHR,CASP3,GJA1,GJA4,KDR,PCNA	37 (16)
tetrachlorodibenzodioxin		chemical toxicant		1.902		5.81e-05	AHR,AR,BAX,CYP19A1,FMR1,FSHR,PCNA,SOD1	38 (19)
GHRH		other				5.87e-05	KITLG,LEPR,PCNA
MAT1A		enzyme				5.87e-05	BAX,PCNA,SOD1
TRPC1		ion channel				5.87e-05	BAX,FOXO1,KDR
FSHB		other				5.87e-05	CYP19A1,FSHR,KITLG
pifithrin alpha		chemical reagent				5.87e-05	AR,BAX,BCL2L1	31 (11)
trichloroethylene		chemical toxicant	Activated	2		5.91e-05	BCL2L1,CASP3,PRLR,PTEN
rotenone		chemical toxicant				5.91e-05	BAX,CASP3,GJA1,KDR	34 (19)
benzene		chemical toxicant	Activated	2		5.91e-05	BCL2L1,CASP3,PRLR,PTEN
AMPK		complex				6.26e-05	AR,BAX,FOXO3,GJA1,MT-ATP6	30 (10)
PGR		ligand-dependent nuclear receptor		1.381	bias	6.39e-05	AR,BCL2L1,CYP19A1,FOXC1,FOXO1,PCNA,PRLR	39 (20)
26s Proteasome		complex		0	bias	6.53e-05	AHR,AR,BAX,FOXO1,PTEN	36 (16)
TSH		complex		-0.677	bias	6.75e-05	FOXO1,GAPDH,KDR,PTEN	24 (7)
BMP15	2.152	growth factor				6.78e-05	BMP15,CYP19A1,FSHR
EIF4G1		translation regulator				6.78e-05	ATM,BCL2L1,BRCA2
wortmannin		chemical - kinase inhibitor		0.156	bias	7.14e-05	AR,BAX,BCL2L1,CASP3,PCNA,PTEN	39 (19)
mitomycin C		chemical drug		-0.246	bias	7.21e-05	BAX,BCL2L1,BRCA2,CASP3	33 (15)
CDKN2A		transcription regulator		-0.431		7.64e-05	BAX,CASP3,FANCL,MCM8,MS4A1,PCNA,PTEN	23 (4)
PDGF-DD		complex				7.77e-05	CASP2,CASP3,KDR
C1GALT1	-0.079	enzyme				7.8e-05	BAX,GDF9
UCHL3		peptidase				7.8e-05	BAX,CASP3
SOD1	0.324	enzyme				8.7e-05	ACTB,B2M,BAX,BCL2L1,CASP3,SOD1	33 (16)
genistein		chemical drug		-0.119		9.01e-05	AR,BAX,BCL2L1,CASP3,CYP19A1,PCNA,PRLR,PTEN	37 (18)
metribolone		chemical reagent		1.4	bias	9.19e-05	ADRM1,AR,B2M,BAX,BCL2L1,FOXO1	37 (20)
12-(3-adamantan-1-yl-ureido) dodecanoic acid		chemical reagent		1		9.25e-05	BAX,BCL2L1,CASP2,CASP3
flutamide		chemical drug				9.25e-05	AR,CASP3,CYP19A1,KDR	33 (11)
Collagen type I (complex)		complex		-0.277	bias	9.82e-05	BAX,FOXO3,KDR,PTEN	19 (6)
GDNF		growth factor				9.82e-05	ACTB,AR,CASP3,KIT
ochratoxin A		chemical toxicant				0.0001	BAX,BCL2L1,CASP3	22 (6)
CEBPB		transcription regulator		0.404	bias	0.000104	ATM,BCL2L1,CYP19A1,FOXO3,LEPR,MSH5,PCNA,PRLR	33 (14)
PTPN11		phosphatase				0.000104	BAX,BCL2L1,KDR,KIT	34 (19)
SPI1		transcription regulator		-0.655	bias	0.000108	ACTB,BAX,FOXO1,KIT,MS4A1,PCNA	26 (7)
carbon tetrachloride		chemical toxicant		1.948	bias	0.000108	BAX,BCL2L1,CASP3,KDR,PCNA,TGFBR1	38 (22)
ITGB3		transmembrane receptor		-0.218	bias	0.00011	BCL2L1,KDR,PCNA,TGFBR1	34 (16)
tetrodotoxin		chemical drug				0.000113	B2M,NTRK2,TGFBR1
isoflurane		chemical drug				0.000113	BAX,BCL2L1,CASP3	37 (18)
IRF8		transcription regulator				0.000116	B2M,BAX,BCL2L1,CASP3,MS4A1	32 (13)
CpG oligonucleotide		chemical drug		-1.067	bias	0.000116	AHR,BAX,DICER1,PCNA,TNFRSF13B
ANXA7		ion channel	Activated	2	bias	0.000117	BRCA2,MLH1,PTEN,WT1
Hsp90		group				0.000124	AHR,BCL2L1,GJA1,WT1	28 (7)
PRNP		other				0.000124	AHR,BAX,CASP3,GJA1	23 (6)
quercetin		chemical drug		-1.103		0.000125	AR,BAX,BCL2L1,LEPR,SOD1	31 (12)
GH1		growth factor		1.285		0.000126	ACTB,MLH1,PCNA,PRLR,PTEN,SOD1	10 (3)
mir-132		microRNA				0.000127	FOXO3,PCNA,PTEN
diallyl disulfide		chemical - endogenous non-mammalian				0.000127	CASP3,GJA1,PCNA
ceramide		chemical - endogenous mammalian				0.000127	BAX,CASP3,GAPDH	30 (13)
hesperidin		chemical drug				0.00013	BAX,BCL2L1	36 (14)
(-)-gossypol		chemical drug				0.00013	CASP3,PCNA
Atg5		other				0.00013	BAX,CASP3	27 (10)
Vla-4		complex				0.00013	BCL2L1,KIT
omacetaxine mepesuccinate		chemical drug				0.00013	BCL2L1,CASP3	22 (7)
pergolide		chemical drug				0.00013	BAX,CASP3
forskolin		chemical toxicant		1.332	bias	0.000131	ACTB,CYP19A1,FOXO1,FSHR,GJA1,KITLG,NTRK2,PCNA,PTEN,WT1	36 (15)
IL4		cytokine		1.235	bias	0.000134	ADRM1,AHR,BAX,BCL2L1,CASP3,GJA1,KIT,KITLG,MS4A1,POLG,TGFBR1	32 (11)
IL7		cytokine		0.277	bias	0.000138	AHR,BAX,BCL2L1,CASP3,FOXO1	33 (15)
CASP3	0.681	peptidase				0.000142	BAX,BCL2L1,CASP3	32 (14)
AGTR2		G-protein coupled receptor				0.000142	BAX,BCL2L1,TGFBR1	31 (13)
miR-221-3p (and other miRNAs w/seed GCUACAU)		mature microRNA				0.000142	FOXO3,KIT,PTEN
mir-25		microRNA				0.000142	BAX,PTEN,TGFBR1
mir-193		microRNA				0.000142	KIT,PTEN,WT1
apomorphine		chemical drug				0.000142	BAX,BCL2L1,GJA1	33 (12)
rosiglitazone		chemical drug		0.092		0.000142	BAX,CASP3,CYP19A1,GAPDH,PCNA,PRLR,PTEN,SOD1	37 (17)
SOX2		transcription regulator		0.447		0.000143	AHR,BCL2L1,GJA1,KDR,KITLG,LIN28A,SMAD4
CDKN1A		kinase		-0.655		0.000143	ACTB,BAX,BCL2L1,CASP3,FANCG,PCNA	35 (18)
calcitriol		chemical drug		-1.942		0.000149	AR,ATM,BAX,BCL2L1,CYP19A1,GAPDH,PCNA,PTEN,SOD1	37 (19)
TCF3		transcription regulator		1.794		0.000154	CASP3,FOXO1,KIT,NTRK2,ZP1,ZP3
POU5F1		transcription regulator		0.03		0.000155	AHR,BAX,CASP2,CASP3,LIN28A,PARP1,SMAD4
IFI16		transcription regulator				0.000162	BAX,FSHR,PCNA,SOD1	27 (5)
apigenin		chemical - endogenous non-mammalian				0.00017	AR,BAX,BCL2L1,CASP3	33 (19)
HISTONE		group				0.000175	AHR,FMR1,WT1
betulinic acid		chemical drug				0.000175	AR,BAX,BCL2L1	36 (20)
DMRT1		transcription regulator				0.000179	AR,DMRTA1,FOXL2,SOHLH1
fluoxetine		chemical drug		0.254		0.000179	BAX,BCL2L1,CASP3,NTRK2	16 (4)
PIK3R1		kinase				0.000188	AR,BCL2L1,FOXO1,PTEN	35 (21)
rottlerin		chemical toxicant				0.000188	BAX,CASP2,EEF2K,PCNA
RASSF3		other				0.000194	BAX,CASP3
nomilin		chemical - endogenous non-mammalian				0.000194	BAX,CASP3
HIST1H1C		other				0.000194	ACTB,GAPDH
miR-139-5p (miRNAs w/seed CUACAGU)		mature microRNA				0.000194	FOXO1,KIT
TAF10		transcription regulator				0.000194	HPRT1,PRLR
ERCC3		enzyme				0.000194	HPRT1,PRLR
zonisamide		chemical drug				0.000194	PCNA,SOD1
actinomycin D		biologic drug		-1.067	bias	0.000196	ACTB,AR,BAX,CASP3,GAPDH,NTRK2	34 (17)
IL1		group	Activated	2.219	bias	0.000209	AHR,AR,BAX,GJA1,KIT,KITLG,TGFBR1	34 (13)
ERK		group		0.141	bias	0.00021	BAX,BCL2L1,FOXO1,FOXO3,GDF9,MS4A1	39 (16)
TWIST1		transcription regulator		0.577	bias	0.000212	AR,BAX,CASP3,FOXO1,KIT	25 (7)
grape seed extract		chemical drug				0.000213	BCL2L1,CYP19A1,PCNA
KL		enzyme				0.000213	BAX,BCL2L1,KDR	11 (3)
SFRP1		transmembrane receptor				0.000213	BAX,CASP3,PRLR	23 (6)
PRKCZ		kinase				0.000213	BAX,CASP2,CASP3	22 (6)
methylnitrosourea		chemical toxicant				0.000213	KDR,PCNA,SOD1
let-7a-5p (and other miRNAs w/seed GAGGUAG)		mature microRNA	Inhibited	-2.228	bias	0.000219	BCL2L1,CASP3,DICER1,LIN28A,TGFBR1
REL		transcription regulator				0.00022	AHR,B2M,BCL2L1,FOXO3,KDR,TNFRSF13B	19 (4)
maslinic acid		chemical - endogenous non-mammalian				0.000228	BAX,BCL2L1,FOXO3,TGFBR1	34 (14)
dextran sulfate		chemical drug				0.000236	AHR,ATM,FANCL,MLH1,PARP1,PCNA
MED1		transcription regulator				0.00024	BAX,BCL2L1,FOXO1,HPRT1,PRLR	35 (7)
AG490		chemical - kinase inhibitor		-1.702	bias	0.00025	BAX,BCL2L1,CASP3,PCNA	33 (15)
mir-30		microRNA				0.000255	AR,BAX,LIN28A
NDRG1		kinase				0.000255	CASP3,PARP1,SMAD4
histone deacetylase inhibitor		chemical drug				0.000255	BAX,CASP3,FMR1
honokiol		chemical - endogenous non-mammalian				0.000255	BAX,BCL2L1,KDR
PPARG		ligand-dependent nuclear receptor		0.518		0.000257	BAX,BCL2L1,CYP19A1,GAPDH,PCNA,PTEN,SOD1,TGFBR1	36 (19)
KRAS		enzyme		-1.109		0.000268	AHR,B2M,BCL2L1,CASP2,CASP3,GJA1,PTEN,WT1	36 (20)
ganetespib		chemical drug				0.000271	AR,WT1
ERCC4		enzyme				0.000271	HPRT1,PRLR
miR-494-3p (miRNAs w/seed GAAACAU)		mature microRNA				0.000271	KIT,PTEN
miR-491-5p (and other miRNAs w/seed GUGGGGA)		mature microRNA				0.000271	AR,BCL2L1
NACC1		transcription regulator				0.000271	BAX,BCL2L1
PTGDS		enzyme				0.000271	BAX,BCL2L1	30 (16)
nicorandil		chemical drug				0.000271	BAX,CASP3	22 (6)
GW 5074		chemical - kinase inhibitor				0.000271	BAX,BCL2L1	17 (5)
S-allyl-L-cysteine		chemical - endogenous non-mammalian				0.000271	BAX,CASP3
androstenedione		chemical - endogenous mammalian				0.000271	AR,CYP19A1
gefitinib		chemical drug				0.000278	BCL2L1,GJA1,KIT,MCM8,PCNA	39 (13)
ITGAV		transmembrane receptor				0.000278	BAX,BCL2L1,PCNA	34 (19)
CD80		transmembrane receptor				0.000278	BAX,BCL2L1,CASP3	32 (12)
IGFBP3		other				0.000278	BAX,BCL2L1,SMAD4	34 (16)
IRF1		transcription regulator	Activated	2.219	bias	0.000295	B2M,BAX,CASP2,CASP3,PCNA	37 (14)
pioglitazone		chemical drug		0.192		0.000295	BAX,CYP19A1,LEPR,PCNA,PRLR	33 (16)
asoprisnil		chemical drug				0.000303	CASP3,PARP1,PCNA
miR-182-5p (and other miRNAs w/seed UUGGCAA)		mature microRNA				0.000303	CASP2,FOXO1,FOXO3
TSC1		other				0.000303	BAX,FOXO1,FOXO3	20 (7)
STUB1		enzyme				0.000303	CASP3,FOXO1,PCNA
pimagedine		chemical drug				0.000303	BAX,BCL2L1,CASP3	22 (6)
PTGS2		enzyme		0.665	bias	0.000312	BAX,BCL2L1,CYP19A1,KDR,PCNA	36 (21)
bleomycin		chemical drug		1.954	bias	0.000312	BCL2L1,CASP3,KITLG,PCNA,PTEN	38 (17)
methylselenic acid		chemical reagent				0.000313	AR,BCL2L1,BRCA2,PCNA,PTEN,ZFX
ethanol		chemical - endogenous mammalian	Activated	2.126		0.000324	BAX,BCL2L1,CASP3,NTRK2,PARP1,PCNA,PTEN	36 (19)
NQO1		enzyme				0.000329	BAX,BCL2L1,KIT	33 (10)
temozolomide		chemical drug				0.000329	BAX,BCL2L1,CASP3	32 (18)
nitrofurantoin		chemical drug		1.342		0.000349	ACTB,BAX,BCL2L1,CASP3,PCNA
rasagiline		chemical drug				0.000356	BAX,BCL2L1,SOD1	33 (15)
miR-27a-3p (and other miRNAs w/seed UCACAGU)		mature microRNA				0.000356	BAX,FOXO1,SMAD4
oxaliplatin		chemical drug				0.000356	BAX,BCL2L1,CASP3	34 (16)
memantine		chemical drug				0.000356	BAX,BCL2L1,NTRK2	23 (6)
aroclor 1221		chemical toxicant				0.00036	AR,LEPR
CD8A		other				0.00036	BCL2L1,CASP3	17 (3)
CXCR1		G-protein coupled receptor				0.00036	BAX,BCL2L1	24 (7)
mir-185		microRNA				0.00036	AR,NTRK2
AQP7		transporter				0.00036	BAX,CASP3
proteasome inhibitor		chemical drug				0.00036	BAX,NTRK2
U0126		chemical - kinase inhibitor		-0.177	bias	0.000376	BAX,BCL2L1,CYP19A1,GDF9,GJA1,KDR,TGFBR1,WT1	40 (19)
MYC		transcription regulator		-0.048	bias	0.000399	ACTB,AR,BAX,BCL2L1,CASP3,GAPDH,GJA1,KDR,PARP1,PCNA,PTEN,SMAD4	38 (17)
CSF3		cytokine		0.13		0.0004	BAX,BCL2L1,GJA1,KIT,KITLG	31 (18)
GFI1		transcription regulator				0.000401	BAX,GJA1,HPRT1,PTEN	29 (10)
VEGFA		growth factor		0.804	bias	0.000401	BAX,CASP3,GJA1,KDR,PARP1,PCNA	34 (16)
HGF		growth factor	Activated	2.391	bias	0.000414	AHR,ATM,BCL2L1,CASP2,FANCG,KITLG,PCNA,WT1	24 (7)
panobinostat		chemical drug				0.000415	BCL2L1,CYP19A1,KIT	28 (7)
NR0B1		ligand-dependent nuclear receptor				0.000415	AR,CYP19A1,FOXL2
TNFSF13		cytokine				0.000415	BAX,BCL2L1,PCNA	20 (7)
LG100268		chemical reagent				0.000415	BCL2L1,CYP19A1,PTEN	26 (7)
fatty acid		chemical - endogenous mammalian				0.000417	AHR,BAX,LEPR,PTEN
palmitic acid		chemical - endogenous mammalian		0.562	bias	0.000433	BAX,BCL2L1,CASP3,GAPDH,PTEN	34 (21)
TNFSF10		cytokine		0.206		0.000434	BAX,BCL2L1,CASP3,PCNA	35 (16)
EGF		growth factor		1.955	bias	0.000437	AR,ATM,BCL2L1,CASP3,FSHR,GJA1,HNRNPK,PCNA	39 (16)
troglitazone		chemical drug		-0.449		0.000442	AR,BAX,BCL2L1,CYP19A1,PCNA,PTEN,WT1	36 (21)
HDAC6		transcription regulator				0.000446	AR,BAX,TGFBR1	27 (7)
emodin		chemical drug				0.000446	AR,BAX,SOD1
S-nitrosoglutathione		chemical toxicant				0.000446	BCL2L1,GJA1,SOD1	17 (5)
baicalein		chemical drug				0.000446	BAX,BCL2L1,KDR	30 (10)
ouabain		chemical drug				0.000446	ACTB,BCL2L1,PCNA	35 (12)
NOBOX	0.432	transcription regulator				0.000462	BMP15,GDF9
UCHL5		peptidase				0.000462	CASP3,PARP1
TIP60		complex				0.000462	BAX,PCNA	23 (6)
CD53		other				0.000462	BAX,BCL2L1
TNFRSF17		transmembrane receptor				0.000462	BAX,BCL2L1	30 (12)
miR-214-3p (and other miRNAs w/seed CAGCAGG)		mature microRNA				0.000462	BAX,PTEN
di-spiropyrrolizidino oxindole andrographolide derivative CY2		chemical reagent				0.000462	BAX,CASP3	26 (5)
allyl isothiocyanate		chemical toxicant				0.000462	BAX,BCL2L1	24 (5)
rhodioloside		chemical - endogenous non-mammalian				0.000462	BAX,CASP3	27 (10)
tangeretin		chemical - endogenous non-mammalian				0.000462	BAX,BCL2L1	36 (18)
tyrphostin AG 127		chemical - kinase inhibitor				0.000462	BAX,PARP1
3-beta,17-beta-androstanediol		chemical - endogenous mammalian				0.000462	AR,FOXO3	19 (3)
PSEN1		peptidase				0.000478	ACTB,BAX,CASP3,FOXO3,GAPDH,GJA1,SOD1	30 (15)
PRL		cytokine	Activated	2.403	bias	0.000479	ACTB,B2M,BCL2L1,PCNA,PRLR,SOD1	28 (9)
plicamycin		chemical drug		-1.091	bias	0.000487	AHR,CYP19A1,FOXO3,KDR
EGR1		transcription regulator		1.974	bias	0.000493	AR,BAX,CASP3,PTEN,SOD1	34 (15)
2-methoxyestradiol		chemical - endogenous mammalian				0.000514	BCL2L1,PCNA,SOD1
MTOR		kinase	Activated	2.169		0.000517	AR,BCL2L1,CASP3,PCNA,PTEN,SOD1	32 (19)
APLN		other				0.00055	BAX,KDR,SOD1
IL24		cytokine				0.00055	BAX,BCL2L1,CASP3	41 (21)
quinolinic acid		chemical - endogenous mammalian				0.00055	BAX,BCL2L1,NTRK2	28 (9)
Mapk		group				0.000564	BCL2L1,GJA1,PTEN,SOD1	38 (15)
berberine		chemical drug		-0.068		0.000564	BAX,BCL2L1,CASP3,PCNA	37 (19)
TAF5		transcription regulator				0.000577	ACTB,PRLR
PF-3084014		chemical drug				0.000577	BAX,BCL2L1	29 (9)
mir-154		microRNA				0.000577	KIT,PTEN
ALK		kinase				0.000577	BCL2L1,NTRK2
BCL6B		transcription regulator				0.000577	ATM,CASP3
calmidazolium		chemical drug				0.000577	FOXL2,RSPO1
lidocaine		chemical drug				0.000577	BCL2L1,PARP1
TGFB3		growth factor				0.000585	CYP19A1,GJA1,MS4A1,PTEN
TGFBR2		kinase				0.000587	AR,GJA1,KDR,SMAD4,TGFBR1	29 (7)
thymoquinone		chemical drug				0.000588	AR,BAX,BCL2L1	34 (15)
vincristine		chemical drug				0.000588	BCL2L1,BRCA2,HNRNPK
PI3K (complex)		complex				0.000589	BCL2L1,CASP3,FOXO1,GJA1,KDR,WT1	33 (15)
mifepristone		chemical drug		-1		0.0006	BAX,BCL2L1,CASP3,GJA1,KIT,PCNA	38 (20)
BCL2		transporter				0.000606	BAX,BCL2L1,CASP3,PTEN	34 (20)
HMOX1		enzyme				0.000628	BCL2L1,CASP3,KDR,LIN28A	23 (6)
losartan potassium		chemical drug				0.000628	BAX,CASP3,GJA1,TGFBR1	38 (21)
mir-182		microRNA				0.000668	CASP2,FOXO1,FOXO3
NR3C1		ligand-dependent nuclear receptor		0.418		0.000675	ACTB,B2M,BAX,BCL2L1,CYP19A1,FOXO1,FOXO3,PRLR,PTEN	39 (18)
OSM		cytokine		1.947		0.000684	AHR,B2M,CYP19A1,FOXC1,FSHR,PCNA,PTEN,SMAD4	31 (12)
oleic acid		chemical - endogenous mammalian		0.762		0.000697	BAX,CASP2,GAPDH,PTEN	28 (9)
sorbitol		chemical - endogenous mammalian				0.000703	BCL2L1,GJA1	36 (16)
mGluR		group				0.000703	FMR1,NTRK2
SGPL1		enzyme				0.000703	BAX,BCL2L1	28 (8)
miR-130a-3p (and other miRNAs w/seed AGUGCAA)		mature microRNA				0.000703	DICER1,SMAD4
miR-224-5p (miRNAs w/seed AAGUCAC)		mature microRNA				0.000703	CYP19A1,SMAD4
quinacrine		chemical drug				0.000703	BAX,BCL2L1	29 (9)
delphinidin		chemical - endogenous non-mammalian				0.000703	BAX,BCL2L1	22 (6)
hesperetin		chemical drug				0.000703	BCL2L1,PCNA
puerarin		chemical drug				0.000703	BAX,CYP19A1
trestolone		chemical drug				0.000703	AR,PCNA
FOXC2		transcription regulator				0.000711	BAX,CASP3,KDR
BMP2		growth factor		1.131	bias	0.000727	BCL2L1,CYP19A1,FOXO1,GDF9,SMAD4	35 (18)
THPO		cytokine				0.000755	BAX,BCL2L1,KDR	29 (13)
tanespimycin		chemical drug				0.000771	AHR,AR,BCL2L1,KIT	13 (5)
BDNF		growth factor		0.658	bias	0.000785	AR,BCL2L1,CASP3,NTRK2,PCNA,PTEN	32 (18)
STAT1		transcription regulator		1.782	bias	0.000812	B2M,BAX,BCL2L1,CASP2,CASP3,FOXO1	36 (14)
Jnk		group				0.000814	BAX,BCL2L1,CASP3,GJA1,PTEN	39 (18)
IL12 (complex)		complex				0.000833	AHR,BCL2L1,CASP3,GJA1,KIT	35 (20)
embelin		chemical - endogenous non-mammalian				0.000842	BAX,BCL2L1	32 (14)
Il8r		group				0.000842	BAX,BCL2L1	22 (7)
AURKA		kinase				0.000842	BCL2L1,PTEN	28 (10)
PIK3R2		kinase				0.000842	BCL2L1,FOXO1	28 (10)
TGFBR3		kinase				0.000842	BAX,PTEN
indinavir		chemical drug				0.000842	CYP19A1,KITLG
rhein		chemical - endogenous non-mammalian				0.000842	BCL2L1,CASP3
cucurbitacin B		chemical - endogenous non-mammalian				0.000842	BCL2L1,CASP3	22 (6)
androstenediol		chemical - endogenous mammalian				0.000842	AR,BAX
deoxycholate		chemical - endogenous mammalian				0.00085	BAX,CASP3,GJA1	33 (14)
SHC1		other				0.00085	BAX,BCL2L1,PCNA	37 (20)
TNFSF13B		cytokine				0.00085	BAX,BCL2L1,FOXO1	42 (21)
niacinamide		chemical - endogenous mammalian				0.00085	BAX,GAPDH,PARP1
salicylic acid		chemical drug				0.00085	BCL2L1,CASP3,KITLG	23 (6)
EZH2		transcription regulator				0.000855	ACTB,FOXO3,MCM8,MLH1,PTEN,TGFBR1	32 (7)
FSHR	0	G-protein coupled receptor				0.000899	AR,CYP19A1,KITLG	20 (3)
DCN		other				0.000899	BAX,CASP3,KIT	32 (11)
chloroquine		chemical drug				0.000899	BCL2L1,FOXO1,GJA1	37 (10)
N-methyl-D-aspartate		chemical drug				0.000899	BAX,BCL2L1,NTRK2	32 (14)
ESR2		ligand-dependent nuclear receptor		0.152		0.000909	AR,BCL2L1,CYP19A1,FMR1,FOXO1,FOXO3,KDR	38 (17)
FOXM1		transcription regulator				0.000936	AR,KDR,MCM8,PCNA
mir-15		microRNA				0.000951	AR,DICER1,PCNA
fingolimod		chemical drug				0.000951	BAX,BCL2L1,PTEN	34 (18)
capsaicin		chemical drug				0.000951	BCL2L1,CASP3,KITLG	25 (8)
ladostigil		chemical drug				0.000992	BAX,BCL2L1	22 (6)
mir-26		microRNA				0.000992	PTEN,SMAD4
EPHA2		kinase				0.000992	BAX,CASP3
phencyclidine		chemical drug				0.000992	BAX,BCL2L1	37 (20)
bisphenol A diglycidyl ether		chemical reagent				0.000992	PTEN,TGFBR1
1,2-dimethylhydrazine		chemical toxicant				0.000992	CASP3,GJA1
mirtazapine		chemical drug				0.000992	BAX,BCL2L1
cyproterone acetate		chemical drug				0.000992	AR,PRLR	20 (4)
Ins1		other		0.976	bias	0.000993	ACTB,GAPDH,HNRNPK,PCNA,PRLR,PTEN	20 (6)
reactive oxygen species		chemical toxicant		0.152	bias	0.000995	BAX,BCL2L1,CASP3,FOXO3	28 (12)
JUN		transcription regulator		-0.853	bias	0.000999	AR,BAX,CYP19A1,DICER1,FOXC1,GJA1,PTEN	30 (12)
IL6		cytokine		1.022	bias	0.00101	AHR,BAX,BCL2L1,CASP3,CYP19A1,KDR,KIT,LIN28A,PCNA	31 (15)
POLR2A		enzyme				0.00106	ACTB,BCL2L1,GAPDH
BIRC5		other				0.00106	BAX,BCL2L1,CASP3	34 (14)
pravastatin		chemical drug				0.00106	BAX,GJA1,POLG	9 (3)
APP		other		0.686		0.00109	ACTB,ATM,BAX,BCL2L1,CASP3,FOXO3,GAPDH,MT-ATP6,PRLR,SOD1	29 (11)
sulforafan		chemical drug				0.00109	BAX,BCL2L1,CASP3,SOD1	34 (17)
IL1B		cytokine		0.437	bias	0.0011	B2M,BAX,BCL2L1,CASP3,CYP19A1,FMR1,FOXO1,GJA1,HPRT1,KDR	39 (19)
di(2-ethylhexyl) phthalate		chemical toxicant				0.00112	CYP19A1,FSHR,SOD1
ursolic acid		chemical drug				0.00112	BAX,BCL2L1,CASP3	36 (19)
diethylstilbestrol		chemical drug				0.00112	AHR,AR,CYP19A1,KDR,PCNA	28 (6)
Aldose Reductase		group				0.00116	BCL2L1,PCNA
mir-130		microRNA				0.00116	KDR,TGFBR1
3-aminobenzamide		chemical toxicant				0.00116	PARP1,PCNA
selenite		chemical toxicant				0.00116	BAX,BCL2L1	27 (11)
N-carbobenzyloxy-leucine-leucine-norvalinal		chemical - protease inhibitor				0.00116	BAX,CYP19A1	7 (2)
neuroprotectin D1		chemical - endogenous mammalian				0.00116	BAX,BCL2L1	27 (10)
Cd2+		chemical toxicant				0.00116	PTEN,SOD1	17 (7)
PDGFB		growth factor				0.00118	FOXO1,FOXO3,PTEN
IL32		cytokine				0.00118	BAX,BCL2L1,PCNA	39 (25)
medroxyprogesterone acetate		chemical drug		1.944		0.00119	BAX,BCL2L1,CASP3,FOXO1	43 (20)
benzo(a)pyrene		chemical toxicant		1.987	bias	0.0013	AHR,BAX,CASP3,PCNA,WT1	21 (7)
miR-21-5p (and other miRNAs w/seed AGCUUAU)		mature microRNA				0.0013	BCL2L1,KDR,PTEN
IGFBP7		transporter				0.00133	CASP3,PCNA
PPP1R1B		phosphatase				0.00133	BCL2L1,CASP3	22 (6)
mir-214		microRNA				0.00133	ATM,PTEN
BRD7		transcription regulator				0.00133	BAX,DICER1
RND3		enzyme				0.00133	BAX,PTEN
CSNK2A1		kinase				0.00133	AHR,BCL2L1
WIN 55,212-2		chemical - other				0.00133	AR,PCNA
nimodipine		chemical drug				0.00133	BAX,CASP3	24 (5)
IKZF1		transcription regulator		1.131		0.00134	BCL2L1,FOXO1,KIT,KITLG
BCL2L1	1.026	other				0.00136	BAX,BCL2L1,CASP3	32 (18)
CD28		transmembrane receptor		-1.872	bias	0.00141	AHR,ATM,BCL2L1,CASP3,GAPDH,PTEN	33 (14)
LCN2		transporter				0.00143	BAX,CYP19A1,PTEN	28 (7)
minocycline		chemical drug				0.00143	BAX,BCL2L1,CASP3	33 (14)
Sn50 peptide		chemical toxicant				0.00143	BAX,BCL2L1,GJA1	23 (7)
AICAR		chemical - endogenous mammalian				0.00143	BAX,FOXO1,PTEN	32 (12)
hydrocortisone		chemical - endogenous mammalian		1.953		0.00145	BRCA2,CYP19A1,NTRK2,PRLR
5-fluorouracil		chemical drug		0.064	bias	0.00146	BAX,BCL2L1,CASP3,FOXO1,GAPDH	38 (19)
Pka		complex				0.00149	BAX,CYP19A1,GDF9,GJA1	35 (15)
morphine		chemical drug		1.964		0.00149	BAX,CASP3,NTRK2,PTEN	33 (12)
vitamin E		chemical drug				0.0015	BAX,BCL2L1,PCNA	38 (17)
seocalcitol		chemical drug				0.0015	BCL2L1,PCNA,PTEN	25 (7)
Insulin		group		0.243		0.00151	ACTB,BCL2L1,FOXO1,HNRNPK,LEPR,PTEN	40 (18)
CHEK2		kinase				0.00152	BAX,BCL2L1	26 (8)
ABCC8		transporter				0.00152	FOXO1,SOD1
TNFRSF13B	0	transmembrane receptor				0.00152	BAX,BCL2L1	17 (5)
tetrandrine		chemical drug				0.00152	BCL2L1,CASP3	27 (10)
tauroursodeoxycholic acid		chemical - endogenous mammalian				0.00152	BAX,BCL2L1	30 (11)
H89		chemical - kinase inhibitor				0.00153	BAX,BCL2L1,CYP19A1,GJA1	36 (20)
estrogen receptor		group		-1.342		0.00157	BAX,DICER1,PRLR,SMAD4,TGFBR1
FOXO1	1.049	transcription regulator	Activated	2.219	bias	0.00163	AR,BAX,CASP2,FOXO1,PTEN,SMAD4	30 (11)
mir-29		microRNA				0.00164	AR,KIT,PTEN	25 (5)
entinostat		chemical drug				0.00164	BAX,BCL2L1,PCNA	41 (22)
erlotinib		chemical drug				0.00164	BAX,BCL2L1,PTEN	38 (15)
ADRB		group		-1		0.00171	BAX,BRCA2,CASP3,PCNA	20 (3)
ADIPOQ		other		-0.762		0.00171	CYP19A1,LEPR,PCNA,PTEN	36 (17)
DAXX		transcription regulator				0.00171	CASP3,SMAD4
indirubin		chemical drug				0.00171	BCL2L1,CYP19A1
decursin		chemical - endogenous non-mammalian				0.00171	BAX,KDR
romidepsin		biologic drug				0.00172	BAX,BCL2L1,MLH1	32 (14)
5-azacytidine		chemical drug		0.591	bias	0.00175	ATM,BCL2L1,MLH1,TGFBR1
MAP3K14		kinase				0.0018	BCL2L1,CYP19A1,PTEN	28 (8)
KLF6		transcription regulator				0.0018	BCL2L1,PCNA,TGFBR1
silibinin		chemical drug				0.0018	BAX,CASP3,PCNA	32 (11)
metformin		chemical drug		-0.152		0.0018	BAX,CASP3,CYP19A1,DICER1	39 (20)
MDM2		transcription regulator				0.00187	BAX,CASP2,FOXO3	28 (6)
P38 MAPK		group		1.52	bias	0.00191	BAX,BCL2L1,CYP19A1,GJA1,PCNA,PTEN	38 (23)
artesunic acid		chemical drug				0.00192	BAX,CASP3
CHEK1		kinase				0.00192	BCL2L1,PCNA	38 (15)
TAF1		transcription regulator				0.00192	AR,PRLR
miR-218-5p (and other miRNAs w/seed UGUGCUU)		mature microRNA				0.00192	CASP3,PARP1
ADORA1		G-protein coupled receptor				0.00192	BAX,CASP3	15 (4)
ITGA6		transmembrane receptor				0.00192	BAX,BCL2L1	29 (10)
GFI1B		transcription regulator				0.00192	BCL2L1,FOXO1
L-carnitine		chemical - endogenous mammalian				0.00192	BCL2L1,MT-ATP6
lycopene		chemical drug				0.00192	BAX,CASP3	30 (10)
melphalan		chemical drug				0.00192	BAX,BCL2L1	36 (15)
methotrexate		chemical drug				0.00193	ACTB,CASP3,CYP19A1,GAPDH,SOD1	25 (7)
HMGA1		transcription regulator				0.00194	ATM,B2M,KIT,KITLG
4-hydroxytamoxifen		chemical drug		1.969		0.00194	BAX,BCL2L1,CYP19A1,FOXO1	36 (19)
estradiol benzoate		chemical drug				0.00196	AHR,AR,GJA1
geldanamycin		chemical - endogenous non-mammalian				0.00204	AR,BAX,BCL2L1,GJA1	40 (20)
NR4A2		ligand-dependent nuclear receptor				0.00204	CYP19A1,KITLG,SOD1
NCOA3		transcription regulator				0.00213	AHR,KDR,PCNA	9 (3)
tyrphostin AG 1478		chemical - kinase inhibitor				0.00213	BCL2L1,CYP19A1,FOXO3	32 (13)
KLF2		transcription regulator				0.00214	KDR,KITLG,LEPR,TGFBR1
acetaminophen		chemical drug		1.941	bias	0.00214	ACTB,CASP3,KDR,PCNA	28 (8)
salinosporamide A		chemical drug				0.00215	BAX,BCL2L1	29 (9)
LIN28A	1.004	other				0.00215	AR,LIN28A
SKP2		other				0.00215	FOXO3,PCNA
GPER1		G-protein coupled receptor				0.00215	BAX,CYP19A1	7 (2)
miR-486-5p (and other miRNAs w/seed CCUGUAC)		mature microRNA				0.00215	FOXO1,PTEN
mir-486		microRNA				0.00215	FOXO1,PTEN
leuprolide		biologic drug				0.00215	BAX,CYP19A1
alpha-tocopherol succinate		chemical drug				0.00215	BCL2L1,CASP3	31 (17)
YY1		transcription regulator				0.00222	BCL2L1,KDR,PCNA,TGFBR1,WT1
IL15		cytokine		0.985	bias	0.00222	AHR,BCL2L1,CASP3,GAPDH,KIT,PCNA	35 (15)
FAS		transmembrane receptor				0.00228	BAX,BCL2L1,CASP3,FOXO1,FOXO3,ZP3	38 (20)
methamphetamine		chemical drug				0.0023	BAX,BCL2L1,NTRK2	30 (10)
puromycin		chemical - endogenous non-mammalian				0.00238	BCL2L1,CASP3	27 (10)
miR-296-5p (miRNAs w/seed GGGCCCC)		mature microRNA				0.00238	BAX,PCNA
miR-23a-3p (and other miRNAs w/seed UCACAUU)		mature microRNA				0.00238	PTEN,SMAD4
RACK1		enzyme				0.00238	BAX,BCL2L1	27 (7)
plerixafor		chemical drug				0.00238	KIT,KITLG
TNFRSF1B		transmembrane receptor				0.0024	BCL2L1,CASP3,PTEN	31 (17)
(+)-MK-801		chemical drug				0.0024	GJA1,GJA4,NTRK2
lipopolysaccharide		chemical drug		0.93	bias	0.00241	AHR,AR,BAX,BCL2L1,CASP3,FOXO1,GJA1,KDR,KIT,PCNA,SMAD4,SOD1,TNFRSF13B,WT1	40 (20)
CYP19A1	0.185	enzyme				0.00249	AR,PCNA,PRLR	20 (3)
JUN/JUNB/JUND		group				0.00262	BCL2L1,PTEN
PRKDC		kinase				0.00262	AHR,ATM
FGFR4		kinase				0.00262	BCL2L1,KDR
BHLHE40		transcription regulator				0.00262	BCL2L1,MLH1
NCL		other				0.00262	DICER1,PTEN
BTRC		enzyme				0.00262	BCL2L1,SMAD4	26 (5)
IGFBP5		other				0.00262	BAX,BCL2L1	35 (13)
TNFRSF11A		transmembrane receptor				0.00262	BCL2L1,RSPO1
NR6A1		ligand-dependent nuclear receptor				0.00262	BMP15,GDF9
TFE3		transcription regulator				0.00262	MS4A1,WT1
HSP90AB1		enzyme				0.00262	BCL2L1,WT1	6 (2)
mangiferin		chemical - endogenous non-mammalian				0.00262	BAX,BCL2L1	33 (13)
MAPK8		kinase				0.00271	BCL2L1,CYP19A1,FOXO1,PTEN	38 (19)
RICTOR		other		0	bias	0.00272	AR,BAX,BCL2L1,LEPR,PTEN	38 (18)
prostaglandin A1		chemical - endogenous non-mammalian				0.00288	BCL2L1,PCNA	33 (9)
FGF4		growth factor				0.00288	FOXO1,FOXO3	17 (5)
H2AFX		transcription regulator				0.00288	ACTB,MLH1
GADD45A		other				0.00288	BCL2L1,PCNA	25 (7)
CCNE1		transcription regulator				0.00288	AR,PCNA	4 (2)
agmatine		chemical - endogenous mammalian				0.00288	KDR,PCNA	23 (4)
GATA4		transcription regulator				0.0029	BCL2L1,CYP19A1,FSHR,GJA1
IL18		cytokine				0.0029	BCL2L1,GJA1,KIT,PTEN	38 (21)
thapsigargin		chemical toxicant				0.0029	AR,BAX,BCL2L1,PCNA	35 (18)
HIF1A		transcription regulator		1.941	bias	0.00296	BCL2L1,GAPDH,GJA1,NTRK2,POLG,WT1
NFYB		transcription regulator				0.00299	ACTB,BCL2L1,GAPDH,MLH1,PCNA
mono-(2-ethylhexyl)phthalate		chemical toxicant				0.00303	AR,BAX,GAPDH,SOD1	26 (7)
MYCN		transcription regulator		0.391		0.00314	ACTB,B2M,BAX,BCL2L1,GAPDH	10 (2)
risperidone		chemical drug				0.00314	BCL2L1,NTRK2
pregna-4,17-diene-3,16-dione		chemical - endogenous non-mammalian				0.00314	BAX,BCL2L1	29 (9)
NR2E1		ligand-dependent nuclear receptor				0.00314	PTEN,TGFBR1
oxymatrine		chemical drug				0.00314	BAX,SOD1	16 (4)
E2F5		transcription regulator				0.00314	BAX,PCNA
FGF9		growth factor				0.00314	BAX,PCNA
evodiamine		chemical - endogenous non-mammalian				0.00314	BCL2L1,CASP3	22 (6)
CNTF		cytokine				0.00322	ACTB,CASP3,GJA1
ITK		kinase				0.00322	AHR,BAX,PTEN	4 (2)
IgG		complex				0.00323	B2M,BCL2L1,MS4A1,TNFRSF13B
MTPN		transcription regulator				0.00333	BAX,BCL2L1,CASP3	28 (7)
BMP		group				0.00342	KDR,WT1
calpain		complex				0.00342	GJA1,NTRK2
Ikb		group				0.00342	BCL2L1,PTEN
UHRF2		enzyme				0.00342	FOXO1,FOXO3
XIAP		enzyme				0.00342	CASP3,PTEN	22 (7)
DRAP1		transcription regulator				0.00342	GAPDH,SOD1
Cdkn1c		other				0.00342	ATM,BAX
glutamine		chemical - endogenous mammalian				0.00345	ACTB,PCNA,WT1
TAC1		other				0.00345	BAX,CASP3,KITLG	31 (10)
NFATC1		transcription regulator				0.00345	AHR,PRLR,PTEN
potassium chloride		chemical drug				0.00345	CASP3,NTRK2,PTEN	15 (4)
6-hydroxydopamine		chemical toxicant				0.00345	BAX,BCL2L1,CASP3	34 (20)
ID2		transcription regulator		1		0.00352	BCL2L1,FOXO1,FOXO3,NTRK2	21 (7)
RHOA		enzyme				0.00357	BAX,BCL2L1,PRLR	37 (12)
CCN1		other				0.00357	BAX,BCL2L1,KDR	33 (14)
aucubin		chemical - endogenous non-mammalian				0.00364	BAX
phytic acid		chemical - endogenous non-mammalian				0.00364	BCL2L1
SOHLH1	-0.676	transcription regulator				0.00364	FIGLA
sargramostim		biologic drug				0.00364	BCL2L1
mecarzole		chemical drug				0.00364	CYP19A1
TRAPPC9		other				0.00364	BCL2L1
Timp		group				0.00364	BCL2L1
INSC		other				0.00364	KDR
barasertib		chemical drug				0.00364	BCL2L1
Aspp		group				0.00364	BAX
Prl7d1		cytokine				0.00364	PRLR
EIF4A3		enzyme				0.00364	BCL2L1
AEOL 10113		chemical drug				0.00364	BAX
MCM8	0.299	enzyme				0.00364	BCL2L1
RBMY1A1 (includes others)		other				0.00364	AR
REG4		other				0.00364	BCL2L1
AKIP1		other				0.00364	BAX
TNRC6B		other				0.00364	PTEN
USP12		peptidase				0.00364	AR
CPEB4		other				0.00364	BCL2L1
CLPTM1L		other				0.00364	BCL2L1
PHF10		other				0.00364	CASP3
PTENP1		other				0.00364	PTEN
PDCL3		other				0.00364	KDR
2700046G09Rik		other				0.00364	PTEN
gataparsen		biologic drug				0.00364	CASP3
abiraterone acetate		chemical drug				0.00364	AR
veliparib		chemical drug				0.00364	PARP1
VTRNA2-1		other				0.00364	BAX
masitinib		chemical drug				0.00364	KIT
sotrastaurin		chemical drug				0.00364	PCNA
galiximab		biologic drug				0.00364	BCL2L1
NDST1		enzyme				0.00364	KDR
PSMA7		peptidase				0.00364	AR
RRAS		enzyme				0.00364	BCL2L1
RNPS1		other				0.00364	BCL2L1
PTPN13		phosphatase				0.00364	BCL2L1
SPZ1		transcription regulator				0.00364	PCNA
PLOD1		enzyme				0.00364	GJA1
CLIP1		other				0.00364	PCNA
MYOF		other				0.00364	KDR
RGS5		other				0.00364	BAX
mir-708		microRNA				0.00364	AR
miR-155-3p (miRNAs w/seed UCCUACA)		mature microRNA				0.00364	AR
miR-222-5p (miRNAs w/seed UCAGUAG)		mature microRNA				0.00364	AR
miR-223-5p (miRNAs w/seed GUGUAUU)		mature microRNA				0.00364	AR
mir-448		microRNA				0.00364	AR
mir-567		microRNA				0.00364	AR
mir-449		microRNA				0.00364	AR
miR-92a-2-5p (miRNAs w/seed GGUGGGG)		mature microRNA				0.00364	AR
miR-488-5p (miRNAs w/seed CCAGAUA)		mature microRNA				0.00364	AR
mir-488		microRNA				0.00364	AR
miR-29a-5p (miRNAs w/seed CUGAUUU)		mature microRNA				0.00364	AR
miR-93-3p (miRNAs w/seed CUGCUGA)		mature microRNA				0.00364	AR
mir-544		microRNA				0.00364	AR
miR-299a-3p (and other miRNAs w/seed AUGUGGG)		mature microRNA				0.00364	AR
mir-548		microRNA				0.00364	AR
miR-28-3p (and other miRNAs w/seed ACUAGAU)		mature microRNA				0.00364	AR
mir-147		microRNA				0.00364	AR
miR-1273h-5p (and other miRNAs w/seed UGGGAGG)		mature microRNA				0.00364	AR
miR-129-1-3p (and other miRNAs w/seed AGCCCUU)		mature microRNA				0.00364	AR
miR-767 (and other miRNAs w/seed GCACCAU)		mature microRNA				0.00364	AR
mir-631		microRNA				0.00364	AR
miR-744-3p (miRNAs w/seed UGUUGCC)		mature microRNA				0.00364	AR
miR-876-3p (miRNAs w/seed GGUGGUU)		mature microRNA				0.00364	AR
miR-501-3p (and other miRNAs w/seed AUGCACC)		mature microRNA				0.00364	AR
mir-491		microRNA				0.00364	BCL2L1
miR-186-5p (miRNAs w/seed AAAGAAU)		mature microRNA				0.00364	FOXO1
miR-450a-5p (and other miRNAs w/seed UUUGCGA)		mature microRNA				0.00364	HNRNPK
miR-216a-5p (miRNAs w/seed AAUCUCA)		mature microRNA				0.00364	PTEN
mir-646		microRNA				0.00364	AR
miR-367-5p (miRNAs w/seed CUGUUGC)		mature microRNA				0.00364	AR
miR-4651 (and other miRNAs w/seed GGGGUGG)		mature microRNA				0.00364	BCL2L1
miR-149-3p (and other miRNAs w/seed GGGAGGG)		mature microRNA				0.00364	AR
miR-758-5p (and other miRNAs w/seed GGUUGAC)		mature microRNA				0.00364	AR
mir-552		microRNA				0.00364	AR
miR-541-3p (and other miRNAs w/seed GGUGGGC)		mature microRNA				0.00364	AR
mir-586		microRNA				0.00364	AR
mir-644		microRNA				0.00364	AR
miR-486-3p (and other miRNAs w/seed GGGGCAG)		mature microRNA				0.00364	AR
EIF2B2		other				0.00364	ACTB
EMILIN1		other				0.00364	PTEN
galeterone		chemical drug				0.00364	AR
erismodegib		chemical drug				0.00364	BCL2L1
silmitasertib		chemical drug				0.00364	BCL2L1
REG1A		growth factor				0.00364	BCL2L1
RAB27B		enzyme				0.00364	KIT
melamine		chemical reagent				0.00364	BCL2L1
XPO5		transporter				0.00364	DICER1
IBTK		other				0.00364	BCL2L1
SEC23B		transporter				0.00364	BAX
PHF5A		transcription regulator				0.00364	GJA1
4-methoxyhonokiol		chemical - endogenous non-mammalian				0.00364	BCL2L1
MPG		enzyme				0.00364	HPRT1
VPS4B		transporter				0.00364	CASP3
dulanermin		biologic drug				0.00364	BAX
NEK2		kinase				0.00364	BCL2L1
Muc4		other				0.00364	BCL2L1
RBM25		other				0.00364	BCL2L1
ABALON		other				0.00364	BCL2L1
capivasertib		chemical drug				0.00364	AR
mir-297		microRNA				0.00364	AR
diacetylbis(4-methylthiosemicarbazonato)copper(II)		chemical reagent				0.00364	SOD1
kava extract		chemical reagent				0.00364	AR
solamargine		chemical drug				0.00364	BCL2L1
VNPT55		chemical reagent				0.00364	AR
depsipeptide		chemical - other				0.00364	BCL2L1
subditine		chemical reagent				0.00364	BCL2L1
atractylenolide I		chemical reagent				0.00364	BCL2L1
CPS49		chemical reagent				0.00364	BCL2L1
picolog		chemical reagent				0.00364	BCL2L1
flacourtia indica methanol extract		chemical reagent				0.00364	BCL2L1
WJ9708012		chemical reagent				0.00364	BCL2L1
rocaglaol		chemical reagent				0.00364	BCL2L1
7,8-dihydroxy-4-methylcoumarin		chemical reagent				0.00364	BCL2L1
N-[3-(trifluoromethyl)phenyl]retinamide		chemical reagent				0.00364	BCL2L1
luffa echinata roxb fruit extract		chemical reagent				0.00364	BCL2L1
gypenoside		chemical reagent				0.00364	BCL2L1
pseudolaric acid B		chemical reagent				0.00364	BCL2L1
alpinetin		chemical reagent				0.00364	BCL2L1
bisindole-linked pyrrolo[2,1-c][1,4]benzodiazepine 5b		chemical reagent				0.00364	BCL2L1
zuo-jin-wan		chemical drug				0.00364	BCL2L1
dianthus chinensis l. ethanol extract		chemical reagent				0.00364	BCL2L1
SPI-112Me		chemical reagent				0.00364	BCL2L1
tetraacetyl-phytosphingosine		chemical reagent				0.00364	BCL2L1
persea declinata (bl.) kosterm bark methanolic crude extract		chemical reagent				0.00364	BCL2L1
nitidine		chemical reagent				0.00364	BCL2L1
(+)-terpinen-4-ol		chemical reagent				0.00364	BCL2L1
korean red ginseng extract		chemical reagent				0.00364	BCL2L1
uncarinic acid E		chemical reagent				0.00364	BCL2L1
miR-135a mimic		chemical reagent				0.00364	BCL2L1
hydroxyaminoindan		chemical reagent				0.00364	BCL2L1
aloin		chemical reagent				0.00364	BCL2L1
morusin		chemical - endogenous non-mammalian				0.00364	BCL2L1
H9 extract		chemical reagent				0.00364	BCL2L1
HO-3867		chemical reagent				0.00364	BCL2L1
let-7c mimic		chemical reagent				0.00364	BCL2L1
norcantharidin		chemical reagent				0.00364	BCL2L1
protopanaxadiol		chemical reagent				0.00364	AR
raddeanin A		chemical reagent				0.00364	BCL2L1
MPT0G009		chemical reagent				0.00364	BCL2L1
fungal taxol		chemical reagent				0.00364	BCL2L1
1-benzyl-2-phenylbenzimidazole		chemical reagent				0.00364	BCL2L1
AB1		chemical reagent				0.00364	BCL2L1
EAPB0203		chemical reagent				0.00364	BCL2L1
icariin		chemical drug				0.00364	BCL2L1
tinostamustine		chemical drug				0.00364	BCL2L1
zinc-citrate		chemical reagent				0.00364	BCL2L1
6-azidomethyl-1-hydroxy-3,8-dimethoxy-9,10-anthraquinone		chemical reagent				0.00364	BCL2L1
kutkin		chemical reagent				0.00364	BCL2L1
cardiotoxin III		chemical reagent				0.00364	BCL2L1
deoxyapoaranotin		chemical reagent				0.00364	BCL2L1
acetylapoaranotin		chemical reagent				0.00364	BCL2L1
acetylaranotin		chemical reagent				0.00364	BCL2L1
JOT01006		chemical reagent				0.00364	BCL2L1
4-(3',5'-dimethoxybenzyloxy)-6-methoxyquinolin-2(1H)-one		chemical reagent				0.00364	BCL2L1
TL-77		chemical reagent				0.00364	BCL2L1
8-hydrocalamenene		chemical reagent				0.00364	BCL2L1
gelam honey		chemical reagent				0.00364	BCL2L1
farnesiferol C		chemical reagent				0.00364	BCL2L1
hederagenin		chemical reagent				0.00364	BCL2L1
pien tze huang methanol extract		chemical reagent				0.00364	BCL2L1
MAPK substrate-4		chemical reagent				0.00364	BCL2L1
2,2-dichloroacetophenone		chemical reagent				0.00364	BCL2L1
mansonone E		chemical reagent				0.00364	BCL2L1
liriope platyphylla root part extract		chemical reagent				0.00364	BCL2L1
bornyl caffeate		chemical reagent				0.00364	BCL2L1
AUH-6-96		chemical reagent				0.00364	BCL2L1
MPT0B169		chemical reagent				0.00364	BCL2L1
(-)-gossypol-enriched cottonseed oil		chemical reagent				0.00364	BCL2L1
heteronemin		chemical reagent				0.00364	BCL2L1
procyanidin B2-3'-O-gallate		chemical reagent				0.00364	BCL2L1
sun ginseng extract		chemical reagent				0.00364	BCL2L1
procyanidin B2-3,3'-di-O-gallate		chemical reagent				0.00364	BCL2L1
RO0281675		chemical reagent				0.00364	BAX
chlordane		chemical toxicant				0.00364	CYP19A1
benomyl		chemical toxicant				0.00364	CYP19A1
tetracaine		chemical drug				0.00364	BCL2L1
p-cuminaldehyde		chemical - endogenous non-mammalian				0.00364	BCL2L1
fadrozole		chemical drug				0.00364	CYP19A1
fluorescein		chemical drug				0.00364	CASP3
3,4-dihydro-5-[4-(1-piperidinyl)butoxy]-1(2H)-isoquinolinone		chemical reagent				0.00364	PARP1
pepleomycin		chemical drug				0.00364	BCL2L1
myrcene		chemical - endogenous non-mammalian				0.00364	SOD1
cineole		chemical drug				0.00364	SOD1
iodine-131		chemical drug				0.00364	BCL2L1
adrenosterone		chemical - endogenous mammalian				0.00364	AR
ALKBH5		enzyme				0.00369	BRCA2,GJA1,SOD1
plumbagin		chemical toxicant				0.00371	BAX,BCL2L1	34 (13)
TLX1		transcription regulator				0.00371	KDR,PCNA
TRPM2		ion channel				0.00371	FOXO3,PTEN
EZR		other				0.00371	BAX,BCL2L1	29 (10)
miR-24-3p (and other miRNAs w/seed GGCUCAG)		mature microRNA				0.00371	BAX,SMAD4
SPRY2		other				0.00371	PCNA,PTEN	25 (7)
benzyl isothiocyanate		chemical - endogenous non-mammalian				0.00371	BAX,BCL2L1	36 (15)
amino acids		chemical - endogenous mammalian				0.00371	ACTB,GAPDH
NS-398		chemical reagent				0.00381	BAX,CASP3,PCNA	26 (10)
HTT		transcription regulator				0.0039	B2M,CASP2,CASP3,FOXO3,GAPDH,NTRK2,PCNA,SOD1	29 (10)
SPP1		cytokine		1.533	bias	0.00397	ATM,BAX,BCL2L1,TGFBR1	35 (17)
PSMD10		transcription regulator				0.00401	BAX,PCNA	11 (3)
diazoxide		chemical drug				0.00401	BAX,BCL2L1	29 (9)
ERBB3		kinase				0.00407	ACTB,BAX,PTEN	32 (7)
EHF		transcription regulator				0.00407	CASP3,KDR,KIT	21 (4)
ATF2		transcription regulator				0.00407	ACTB,BCL2L1,PTEN
paclitaxel		chemical drug		1.3		0.00424	BAX,BCL2L1,CYP19A1,FOXO3,PCNA	34 (19)
sodium selenite		chemical drug				0.00432	BAX,BCL2L1	26 (10)
CTSB		peptidase				0.00432	BCL2L1,KDR
NOX4		enzyme				0.00432	BCL2L1,KIT
PD 123319		chemical drug				0.00432	BAX,KDR
WR 1065		chemical drug				0.00432	BAX,KDR	12 (4)
letrozole		chemical drug				0.00432	BAX,GJA1
progestin		chemical drug				0.00432	BAX,FOXO1
STAT5a/b		group				0.00447	AHR,BCL2L1,LEPR
Creb		group				0.00462	CYP19A1,GJA1,PCNA,SMAD4,SOD1	26 (6)
SMTNL1		other				0.00464	GAPDH,GJA1
ferulic acid		chemical - endogenous non-mammalian				0.00464	CASP3,SOD1
E. coli serotype 0127B8 lipopolysaccharide		chemical - endogenous non-mammalian				0.00474	GJA1,NTRK2,SMAD4,TGFBR1	29 (7)
daidzein		chemical drug				0.00475	BAX,CASP3,PRLR	23 (6)
LRP6		transmembrane receptor				0.00497	LEPR,PRLR
PKM		kinase				0.00497	BCL2L1,TGFBR1
vitamin K3		chemical drug				0.00497	BAX,CASP3	27 (10)
hymecromone		chemical drug				0.00497	BCL2L1,CASP3	22 (6)
fucoidin		chemical reagent				0.00497	CASP3,SMAD4
NFKBIA		transcription regulator		0.128		0.00499	BAX,BCL2L1,PCNA,PTEN,SMAD4,SOD1	31 (14)
KIT	0.328	transmembrane receptor				0.00504	BCL2L1,KIT,KITLG	11 (3)
pirinixic acid		chemical toxicant		0.832	bias	0.00515	BAX,BMP15,CASP2,GAPDH,KDR,PCNA	11 (3)
aspirin		chemical drug				0.00519	AR,BCL2L1,KITLG	25 (7)
bucladesine		chemical toxicant		1.949	bias	0.0053	AR,CYP19A1,FOXO1,KIT,KITLG	27 (9)
NPPB		other				0.00532	BAX,CYP19A1
VEGFB		growth factor				0.00532	BAX,CASP2	9 (3)
CLU		other				0.00532	BAX,BCL2L1	36 (18)
urethane		chemical toxicant				0.00532	KDR,PCNA
everolimus		chemical drug				0.00532	BCL2L1,KDR
bafilomycin A1		chemical drug				0.00532	BCL2L1,MS4A1
R-WIN 55,212		chemical reagent				0.00532	BAX,CASP3	24 (7)
daunorubicin		chemical drug				0.00532	BAX,BCL2L1	31 (16)
glycyrrhizic acid		chemical drug				0.00532	CASP3,GJA1	22 (7)
Mek		group		0.256	bias	0.00549	BCL2L1,CASP2,KDR,MS4A1
DNMT3B		enzyme				0.00565	ACTB,KIT,MLH1
SNAI1		transcription regulator				0.00565	BCL2L1,CYP19A1,PTEN
linsidomine		chemical drug				0.00567	FMR1,HPRT1
fluvoxamine		chemical drug				0.00567	ACTB,GAPDH
rosuvastatin		chemical drug				0.00567	KIT,WT1
fisetin		chemical toxicant				0.00567	BAX,BCL2L1	38 (16)
LIF		cytokine		1.04		0.0058	BCL2L1,CYP19A1,KDR,WT1	29 (12)
RRP1B		transcription regulator				0.00581	BRCA2,FOXO1,PCNA
EDN1		cytokine				0.0059	ACTB,GJA1,LEPR,SOD1
ATP		chemical - endogenous mammalian				0.00597	BAX,FOXO1,FOXO3	44 (20)
SREBF1		transcription regulator				0.006	AR,BAX,BCL2L1,FOXO1	34 (10)
GAB2		other				0.00603	BCL2L1,KDR	33 (14)
GJA1	0	transporter				0.00603	FOXO1,GJA1
BSG		transporter				0.00603	BCL2L1,KDR	24 (7)
ACVRL1		kinase				0.00603	ACTB,KDR
4-hydroxynonenal		chemical toxicant				0.00603	BCL2L1,PTEN	35 (19)
PARP1	0.304	enzyme				0.00614	BAX,BRCA2,PARP1
bisindolylmaleimide I		chemical - kinase inhibitor				0.00614	BCL2L1,CYP19A1,PCNA	40 (24)
TGFB2		growth factor				0.0063	AHR,KDR,PTEN
atorvastatin		chemical drug				0.00633	BCL2L1,DMC1,GJA1,SOD1	18 (7)
ANXA2		other				0.00641	BAX,PTEN	34 (16)
PTTG1		transcription regulator				0.00641	ATM,MLH1
NCOA1		transcription regulator				0.00647	AHR,KDR,PRLR
GSK3B		kinase				0.00665	AR,BAX,BCL2L1	38 (19)
HBEGF		growth factor				0.00679	AR,GJA1
green tea polyphenol		chemical drug				0.00679	BAX,CASP3	27 (10)
sildenafil		chemical drug				0.00679	BCL2L1,CASP3	22 (6)
tempol		chemical drug				0.00679	BCL2L1,PTEN	33 (10)
bardoxolone		chemical drug				0.00679	BCL2L1,PCNA
NR3C2		ligand-dependent nuclear receptor				0.00682	BAX,BCL2L1,KDR	25 (8)
WNT5A		cytokine				0.007	BCL2L1,KIT,PTEN	35 (11)
SP600125		chemical - kinase inhibitor		-1.71	bias	0.007	BAX,BCL2L1,CASP3,PARP1	31 (16)
SRF		transcription regulator				0.00706	ACTB,BCL2L1,KDR,LEPR,WT1
TFDP1		transcription regulator				0.00719	ATM,CASP3
ING1		transcription regulator				0.00719	BAX,GPR149
FLT3		kinase				0.00719	BAX,BCL2L1	20 (9)
GAPDH	0.5	enzyme				0.00719	BCL2L1,GAPDH
paricalcitol		chemical drug				0.00719	BCL2L1,PCNA
SN-38		chemical drug				0.00719	BAX,BCL2L1	26 (10)
Mellitin		chemical - endogenous non-mammalian				0.00726	BAX
VX-944		chemical drug				0.00726	BAX
atiprimod		chemical drug				0.00726	BAX
pyrvinium		chemical toxicant				0.00726	AR
1,2-dibromo-3-chloropropane		chemical toxicant				0.00726	FSHR
dibutylnitrosamine		chemical toxicant				0.00726	PCNA
retaspimycin		chemical drug				0.00726	KIT
dacetuzumab		biologic drug				0.00726	BCL2L1
pinitol		chemical drug				0.00726	BCL2L1
RAD54L2		transcription regulator				0.00726	AR
GJA3		transporter				0.00726	GJA1
MAGEA2/MAGEA2B		other				0.00726	BAX
SLC9A6		transporter				0.00726	NTRK2
PCDH9		other				0.00726	BAX
ALKBH3		enzyme				0.00726	BCL2L1
LAPTM4B		other				0.00726	BAX
CNOT6L		enzyme				0.00726	PTEN
SETX		enzyme				0.00726	ACTB
LGR5		transmembrane receptor				0.00726	BCL2L1
fedratinib		chemical drug				0.00726	BCL2L1
XIST		other				0.00726	HPRT1
1-(3-C-ethynylribopentofuranosyl)cytosine		chemical drug				0.00726	BRCA2
bucillamine		chemical drug				0.00726	BAX
ZMAT3		other				0.00726	BAX
FAIM2		other				0.00726	CASP3
PTPRG		phosphatase				0.00726	KIT
HPGD		enzyme				0.00726	CYP19A1
SYCP3		other				0.00726	BCL2L1
miR-509-3p (miRNAs w/seed GAUUGGU)		mature microRNA				0.00726	AR
miR-185-3p (and other miRNAs w/seed GGGGCUG)		mature microRNA				0.00726	NTRK2
miR-292-3p (and other miRNAs w/seed AGUGCCG)		mature microRNA				0.00726	AR
mir-95		microRNA				0.00726	AR
miR-101-5p (miRNAs w/seed AGUUAUC)		mature microRNA				0.00726	ATM
SALL2		transcription regulator				0.00726	BAX
Zingiber officiale ginger extract		chemical drug				0.00726	BCL2L1
IGK		other				0.00726	BCL2L1
KCND2		ion channel				0.00726	BAX
SAP18		transcription regulator				0.00726	BCL2L1
GSTA1		enzyme				0.00726	BCL2L1
PLIN3		other				0.00726	BAX
cyclo(iso-Asp-GR)-LLIIKLAKLAKKLAKLAK		chemical reagent				0.00726	CASP3
SEMA6A		transmembrane receptor				0.00726	KDR
RBMX		other				0.00726	BRCA2
PTPRT		phosphatase				0.00726	BCL2L1
PRIMA1		other				0.00726	BAX
RECQL5		enzyme				0.00726	PARP1
TJP2		kinase				0.00726	BCL2L1
PNRC1		other				0.00726	CYP19A1
CGGBP1		transcription regulator				0.00726	FMR1
NEU2		enzyme				0.00726	BCL2L1
Gm4836 (includes others)		other				0.00726	BCL2L1
LOC100359583/Ptma		other				0.00726	BAX
Prl3d1 (includes others)		other				0.00726	BCL2L1
JMY		transcription regulator				0.00726	BAX
UBE2D2		enzyme				0.00726	SMAD4
PF-04928473		chemical reagent				0.00726	AR
metacept-1		chemical reagent				0.00726	BCL2L1
E. coli 011:B4 lipopolysaccharide		chemical - endogenous non-mammalian				0.00726	BCL2L1
caseamembrin C		chemical reagent				0.00726	BCL2L1
S7		chemical - kinase inhibitor				0.00726	BAX
SI163		chemical - kinase inhibitor				0.00726	BAX
S29		chemical - kinase inhibitor				0.00726	BAX
reactive nitrogen species		chemical - other				0.00726	BAX
4-[(4'-chloro-2'-fluoro)phenylamino]-6,7-dimethoxyquinazoline		chemical - kinase inhibitor				0.00726	KDR
daphnoretin		chemical - endogenous non-mammalian				0.00726	BAX
mefenamic acid		chemical drug				0.00726	BCL2L1
malonic acid		chemical - endogenous mammalian				0.00726	BCL2L1
XK469		chemical drug				0.00726	BAX
dibucaine		chemical drug				0.00726	BCL2L1
tautomycin		chemical - endogenous non-mammalian				0.00726	AR
nigericin		chemical drug				0.00726	AR
sepiapterin		chemical - endogenous mammalian				0.00726	KDR
gabazine		chemical drug				0.00726	GJA1
AN-207		chemical toxicant				0.00726	BAX
glyoxal		chemical toxicant				0.00726	BAX
SSR180575		chemical drug				0.00726	BAX
imisopasem manganese		chemical drug				0.00726	BAX
isoalantolactone		chemical - endogenous non-mammalian				0.00726	BAX
3-hydroxyflavone		chemical - endogenous non-mammalian				0.00726	BCL2L1
swainsonine		chemical - endogenous non-mammalian				0.00726	BAX
edelfosine		chemical drug				0.00726	BAX
Pkc(s)		group				0.00736	AHR,BCL2L1,CYP19A1,MS4A1	33 (8)
GATA3		transcription regulator		1.165		0.00736	BCL2L1,CYP19A1,KIT,PCNA	20 (7)
POU4F1		transcription regulator				0.00755	BAX,BCL2L1,NTRK2
TRH		other				0.00759	ACTB,PRLR	9 (3)
CD4		transmembrane receptor				0.00759	BAX,BCL2L1	32 (15)
PLAUR		transmembrane receptor				0.00759	BCL2L1,KDR	24 (8)
mir-24		microRNA				0.00759	KDR,PARP1
cilostazol		chemical drug				0.00759	BAX,KDR	12 (4)
hyaluronic acid		chemical - endogenous mammalian				0.00774	BCL2L1,PCNA,PTEN	40 (17)
S100A4		other				0.00801	BAX,PTEN	26 (6)
PTPN6		phosphatase				0.00801	BAX,BCL2L1	31 (15)
CDKN1B		kinase				0.00833	B2M,DAZ2,PCNA
paraquat		chemical toxicant				0.00833	BAX,BCL2L1,SOD1	27 (8)
CD3		complex	Inhibited	-2.594	bias	0.00835	AHR,ATM,BCL2L1,CASP3,GAPDH,PCNA,PTEN	37 (19)
PP1		chemical - kinase inhibitor				0.00843	BCL2L1,GJA1	38 (16)
ESRRG		ligand-dependent nuclear receptor				0.00843	CYP19A1,GAPDH
H2AFY		other				0.00843	BRCA2,PARP1
APR-246		chemical drug				0.00843	BAX,GJA1
NKX2-5		transcription regulator				0.00843	BAX,GJA1
HSF2		transcription regulator				0.00843	MSH4,STAG3
NRG1		growth factor				0.00877	AR,CASP3,HNRNPK,TGFBR1	27 (7)
IL1A		cytokine		-1.165	bias	0.00877	BAX,BCL2L1,KIT,KITLG	34 (18)
PRKAA		group				0.00887	BAX,FOXO3	17 (5)
ANGPT1		growth factor				0.00887	BAX,BCL2L1	36 (18)
ENG		transmembrane receptor				0.00887	KDR,TGFBR1
discodermolide		chemical drug				0.00887	BRCA2,FANCG
alvocidib		chemical drug				0.00887	BCL2L1,PCNA	25 (7)
SMAD3		transcription regulator				0.00904	CYP19A1,FOXO3,PCNA,TGFBR1	35 (15)
cholecalciferol		chemical - endogenous mammalian				0.00915	BCL2L1,KIT,WT1
IL10		cytokine		-0.437		0.00918	BAX,BCL2L1,CASP3,KITLG,TNFRSF13B	34 (17)
Vegf		group		0.922	bias	0.00927	AHR,BAX,CASP3,FANCG,KDR,KITLG	32 (10)
RPS6KB1		kinase				0.00931	BCL2L1,PCNA	20 (3)
CCR5		G-protein coupled receptor				0.00931	BAX,CASP3	31 (13)
valsartan		chemical drug				0.00931	GJA1,KIT
K+		chemical - endogenous mammalian				0.00931	CASP3,GAPDH
IGF1R		transmembrane receptor				0.00975	ATM,BAX,BCL2L1,MT-ATP6	31 (15)
Hsp70		group				0.00977	BCL2L1,GAPDH	6 (2)
RCE1		peptidase				0.00977	B2M,GJA1
RARG		ligand-dependent nuclear receptor				0.00977	CYP19A1,FOXC1	7 (2)
KAT2B		transcription regulator				0.00977	B2M,PRLR
MUC1		other				0.00977	BCL2L1,SOD1	26 (5)
fasudil		chemical drug				0.00977	BCL2L1,CASP3	22 (6)
carrageenan		chemical drug				0.00977	KIT,PARP1
APOE		transporter				0.00989	ACTB,BAX,CASP3,SOD1	29 (8)
lovastatin		chemical drug				0.01	AR,BCL2L1,POLG
WT1	0.037	transcription regulator		0.261		0.0102	BCL2L1,CYP19A1,NTRK2,WT1
MEF2D		transcription regulator				0.0102	PCNA,PTEN
RAS		group				0.0102	BCL2L1,CASP2,PTEN
LIPE		enzyme				0.0102	GAPDH,GJA1,KITLG
JAK2		kinase				0.0102	ACTB,BAX,BCL2L1
GNAS		enzyme				0.0107	BCL2L1,CYP19A1
SNAI2		transcription regulator				0.0107	AR,BRCA2
L-tyrosine		chemical - endogenous mammalian				0.0109	BAX
benzo(a)pyrene 7,8-dihydrodiol		chemical toxicant				0.0109	BCL2L1
diosmin		chemical drug				0.0109	BAX
ZNF346		other				0.0109	BAX
TTC5		other				0.0109	BAX
BIRC6		enzyme				0.0109	BAX
Integrin alpha 4 beta 1		complex				0.0109	BCL2L1
SDF4		other				0.0109	BAX
XRN2		enzyme				0.0109	ACTB
UBE2D3		enzyme				0.0109	SMAD4
quisinostat		chemical drug				0.0109	BCL2L1
navitoclax		chemical drug				0.0109	BCL2L1
GEM231		chemical drug				0.0109	BAX
cerebrolysin		chemical drug				0.0109	BAX
danusertib		chemical drug				0.0109	BCL2L1
Gamma tubulin		group				0.0109	CASP3
RNF144B		enzyme				0.0109	BAX
RXFP2		G-protein coupled receptor				0.0109	AR
PMEPA1		other				0.0109	AR
UCHL1		peptidase				0.0109	BCL2L1
SPTBN1		other				0.0109	BCL2L1
CNP		enzyme				0.0109	PCNA
RBM8A		other				0.0109	BCL2L1
miR-519a-3p (and other miRNAs w/seed AAGUGCA)		mature microRNA				0.0109	AR
mir-541		microRNA				0.0109	AR
miR-615-3p (miRNAs w/seed CCGAGCC)		mature microRNA				0.0109	AR
miR-153-3p (miRNAs w/seed UGCAUAG)		mature microRNA				0.0109	FOXO1
mir-489		microRNA				0.0109	AR
mir-574		microRNA				0.0109	BCL2L1
mir-298		microRNA				0.0109	AR
RAD50		enzyme				0.0109	ATM
CANX		other				0.0109	BAX
SIVA1		other				0.0109	BCL2L1
CRYAA/CRYAA2		other				0.0109	CASP3
AGPS		enzyme				0.0109	BCL2L1
CCNL2		other				0.0109	BAX
GRB10		other				0.0109	KDR
MAP1S		enzyme				0.0109	BCL2L1
AP2A2		transporter				0.0109	BAX
RPS7		other				0.0109	BCL2L1
MAGI2		kinase				0.0109	PTEN
EEF2K	1.328	kinase				0.0109	BCL2L1
SMARCC2		transcription regulator				0.0109	KDR
BTG1		transcription regulator				0.0109	BCL2L1
CIAPIN1		other				0.0109	BCL2L1
PLK3		kinase				0.0109	PTEN
cetuximab/radiotherapy		biologic drug				0.0109	KDR
Prl3b1		growth factor				0.0109	CASP3
NR2F6		ligand-dependent nuclear receptor				0.0109	CYP19A1
MT3		other				0.0109	BAX
BIRC7		enzyme				0.0109	CASP3
RPL5		other				0.0109	PTEN
DIDO1		other				0.0109	CASP3
UIMC1		other				0.0109	BAX
CNTFR		transmembrane receptor				0.0109	GJA1
AZ-960		chemical reagent				0.0109	BCL2L1
LY5		chemical reagent				0.0109	BCL2L1
nilutamide		chemical drug				0.0109	CYP19A1
2,2'-dipyridyl		chemical toxicant				0.0109	NTRK2
N-ethylmaleimide		chemical reagent				0.0109	LEPR
arzoxifene		chemical drug				0.0109	PCNA
thiotepa		chemical drug				0.0109	BCL2L1
amifostine		chemical drug				0.0109	CASP3
PD 150606		chemical - protease inhibitor				0.0109	AHR
(S)-duloxetine		chemical drug				0.0109	ACTB
sevelamer		chemical drug				0.0109	PCNA
ofloxacin		chemical drug				0.0109	BAX
benzamide		chemical reagent				0.0109	PARP1
safrole		chemical toxicant				0.0109	CASP3
lanthanum chloride		chemical reagent				0.0109	BAX
lead nitrate		chemical toxicant				0.0109	BAX
calcium carbonate		chemical drug				0.0109	PCNA
3,4-methylenedioxyamphetamine		chemical drug				0.0109	BCL2L1
filgrastim		biologic drug				0.0109	BCL2L1
atosiban		biologic drug				0.0109	GJA1
(-)-gallocatechin gallate		chemical - protease inhibitor				0.0109	AR
emetine		chemical toxicant				0.0109	BCL2L1
10-hydroxycamptothecin		chemical - endogenous mammalian				0.0109	BAX
AVI-4126		biologic drug				0.0109	PCNA
glyphosate		chemical toxicant				0.0109	SOD1
megestrol acetate		chemical drug				0.0109	CYP19A1
isoflavone		chemical drug				0.0109	BCL2L1
Growth hormone		group				0.0112	LEPR,PCNA,PRLR
TNFRSF1A		transmembrane receptor				0.0112	BCL2L1,CASP3,KDR
mir-181		microRNA				0.0112	AR,PTEN
miR-483-3p (miRNAs w/seed CACUCCU)		mature microRNA				0.0112	GJA1,SMAD4
indomethacin		chemical drug		0.276		0.0113	BAX,BCL2L1,PCNA,PRLR
LDL		complex		1.948	bias	0.0114	BCL2L1,MLH1,PTEN,TGFBR1
TNFAIP3		enzyme				0.0117	BAX,BCL2L1
mir-34		microRNA				0.0117	AR,LIN28A
PRKACA		kinase				0.0117	CYP19A1,FSHR
STAT3		transcription regulator		1.106	bias	0.0119	AHR,BCL2L1,CASP3,GJA1,KDR,LEPR
ADORA2A		G-protein coupled receptor				0.0121	GAPDH,HNRNPK,NTRK2
VitaminD3-VDR-RXR		complex				0.0122	FOXO1,WT1
A2M		transporter				0.0122	FOXO1,PRLR
IGFBP2		other				0.0122	CASP3,PTEN
folic acid		chemical - endogenous mammalian				0.0122	BCL2L1,PCNA
N-acetylsphingosine		chemical reagent				0.0122	BAX,BCL2L1
Lh		complex				0.0126	ACTB,AR,CYP19A1,GJA1
thioacetamide		chemical toxicant				0.0126	ATM,BRCA2,PRLR,TGFBR1
TOB1		transcription regulator				0.0127	ATM,BCL2L1
WNT3A		cytokine		1.235	bias	0.0128	AHR,KDR,KIT,KITLG
CD40LG		cytokine				0.0129	AHR,B2M,BAX,BCL2L1,TNFRSF13B
ritonavir		chemical drug				0.0129	BCL2L1,KITLG,WT1
HDAC1		transcription regulator				0.0131	BAX,BRCA2,KDR,PTEN
arsenic trioxide		chemical drug				0.0132	BAX,BCL2L1,PTEN
ATG7		enzyme				0.0132	CASP3,TGFBR1
omeprazole		chemical drug				0.0132	BCL2L1,NTRK2
BMP4		growth factor				0.0134	GJA1,KDR,KIT
mibolerone		chemical drug				0.0134	AHR,AR,PCNA
TERT		enzyme				0.0137	AR,B2M,BAX
n-nitrosomethylbenzylamine		chemical toxicant				0.0137	BAX,LEPR,PCNA
LTBR		transmembrane receptor				0.0137	BAX,BCL2L1
TAF7L		transcription regulator				0.0137	AR,ZFX
F2		peptidase		1.944	bias	0.0138	BAX,CASP2,CASP3,KDR
MAPT		other				0.0142	CASP3,GAPDH,NTRK2,SOD1
MYD88		other				0.0142	ATM,MLH1,PARP1,TNFRSF13B
FST		other				0.0143	FSHR,PRLR
PELP1		other				0.0143	CYP19A1,PTEN
cadmium chloride		chemical toxicant				0.0143	AR,PCNA
6-dimethylaminopurine		chemical - endogenous mammalian				0.0145	BCL2L1
PD 180970		chemical - kinase inhibitor				0.0145	BCL2L1
L-alanine		chemical - endogenous mammalian				0.0145	PCNA
aloe-emodin		chemical toxicant				0.0145	ATM
Stat dimer		complex				0.0145	BCL2L1
tozasertib		chemical drug				0.0145	BAX
mocetinostat		chemical drug				0.0145	CASP3
A2E		chemical - endogenous mammalian				0.0145	CASP3
SMPD3		enzyme				0.0145	FOXO1
OSGIN1		growth factor				0.0145	BCL2L1
NUDT2		phosphatase				0.0145	KIT
OBSCN		kinase				0.0145	CASP3
GNL3L		other				0.0145	BAX
TEX11		other				0.0145	BAX
MAF1		other				0.0145	ACTB
TRIM65		other				0.0145	PTEN
sepantronium		chemical drug				0.0145	BCL2L1
CHFR		enzyme				0.0145	PARP1
FAM57A		other				0.0145	CASP3
ULK1		kinase				0.0145	CASP3
MBNL1		other				0.0145	PTEN
RPS11		other				0.0145	PTEN
MS4A2		transmembrane receptor				0.0145	BCL2L1
CD55		other				0.0145	CASP3
miR-516a-3p (and other miRNAs w/seed GCUUCCU)		mature microRNA				0.0145	AR
mir-128		microRNA				0.0145	BAX
miR-125b-2-3p (and other miRNAs w/seed CAAGUCA)		mature microRNA				0.0145	BAX
TOPORS		enzyme				0.0145	BAX
ARG2		enzyme				0.0145	BAX
IGL		other				0.0145	BCL2L1
TRHR		G-protein coupled receptor				0.0145	LEPR
CELF2		other				0.0145	BAX
UBE2D1		enzyme				0.0145	SMAD4
PTCH2		transmembrane receptor				0.0145	KITLG
PTP4A2		phosphatase				0.0145	PTEN
RPS5		other				0.0145	PTEN
NEO1		transcription regulator				0.0145	PCNA
LETMD1		other				0.0145	BAX
S3I-1757		chemical reagent				0.0145	BCL2L1
LGALS2		other				0.0145	BAX
RPS18		other				0.0145	PTEN
DPPA2		other				0.0145	SYCE1
Prl3d1 (includes others)		other				0.0145	CASP3
PPP1CC		phosphatase				0.0145	BAX
1-[2,3-bis(furan-2-yl)quinoxalin-6-yl]-3-(4-bromophenyl)urea		chemical reagent				0.0145	BCL2L1
NOC2L		transcription regulator				0.0145	BAX
RRM2B		enzyme				0.0145	BAX
griseofulvin		chemical drug				0.0145	GJA1
M344		chemical reagent				0.0145	TGFBR1
TAS-103		chemical drug				0.0145	CASP3
bilobalide		chemical - endogenous non-mammalian				0.0145	BAX
sertindole		chemical drug				0.0145	ACTB
goserelin		biologic drug				0.0145	BCL2L1
flavone		chemical - endogenous non-mammalian				0.0145	BCL2L1
L-asparagine		chemical - endogenous mammalian				0.0145	PCNA
Collagen type VI		complex				0.0145	BAX
trehalose		chemical - endogenous mammalian				0.0145	KDR
Ca2+		chemical - endogenous mammalian				0.0146	AHR,AR,BCL2L1,NTRK2
E. coli B5 lipopolysaccharide		chemical - endogenous non-mammalian		0	bias	0.0148	B2M,PTEN,SOD1,TGFBR1
CNR1		G-protein coupled receptor				0.0148	BMP15,HPRT1,PCNA
LMNB1		other				0.0148	B2M,GJA1
vitamin D		chemical drug				0.0148	BAX,PCNA
Tnf (family)		group				0.0151	BCL2L1,GJA1,PCNA
INS		other				0.0151	BCL2L1,FOXO1,SOD1
tamoxifen		chemical drug		1		0.0153	BAX,BCL2L1,GAPDH,PCNA
BAX	0.117	transporter				0.0154	BAX,CASP3
NKX3-1		transcription regulator				0.0154	AR,FOXO3
HNRNPA2B1		other				0.0156	BCL2L1,GJA1,LEPR
IRF4		transcription regulator				0.0159	B2M,MS4A1,PCNA
RUNX3		transcription regulator				0.016	BAX,WT1
FGF10		growth factor				0.016	CYP19A1,PTEN
NFE2L2		transcription regulator	Activated	2.195	bias	0.016	AHR,BCL2L1,FOXO3,HPRT1,SOD1
KLF5		transcription regulator				0.0165	BCL2L1,PCNA
BCL6		transcription regulator				0.0168	BAX,BCL2L1,PTEN
SERPINF1		other				0.0171	BAX,BCL2L1
TCF12		transcription regulator				0.0171	FOXO1,GJA1
telmisartan		chemical drug				0.0171	BAX,CASP3
thioctic acid		chemical drug				0.0171	BAX,SOD1
CpG ODN 2006		chemical reagent				0.0171	BCL2L1,TNFRSF13B
EGR2		transcription regulator				0.0174	CYP19A1,KDR,KITLG
HES1		transcription regulator				0.0177	PCNA,PTEN
PRKCB		kinase				0.0177	BAX,BCL2L1
PLN		transporter				0.0177	ACTB,SOD1
gemcitabine		chemical drug				0.0177	BCL2L1,WT1
cardiotoxin		chemical - other				0.0177	B2M,CASP3,PCNA
L-aspartic acid		chemical - endogenous mammalian				0.0181	PCNA
TPPP2		other				0.0181	ATM
FFAR3		G-protein coupled receptor				0.0181	BAX
dienogest		chemical drug				0.0181	CYP19A1
liraglutide		biologic drug				0.0181	CASP3
Cpla2		group				0.0181	AR
edratide		biologic drug				0.0181	FOXO3
lupeol		chemical drug				0.0181	BCL2L1
luminespib		chemical drug				0.0181	BCL2L1
anthralin		chemical drug				0.0181	BCL2L1
TOX		transcription regulator				0.0181	FOXO1
ETHE1		enzyme				0.0181	BAX
RASSF6		other				0.0181	BAX
Gata		group				0.0181	KDR
SPIC		transcription regulator				0.0181	KIT
betulin		chemical - endogenous non-mammalian				0.0181	BCL2L1
RSF1		transcription regulator				0.0181	BCL2L1
butyl N-[3-[4-(imidazol-1-ylmethyl)phenyl]-5-(2-methylpropyl)thiophen-2-yl]sulfonylcarbamate		chemical reagent				0.0181	CASP3
G2535		chemical reagent				0.0181	PTEN
carvacrol		chemical - endogenous non-mammalian				0.0181	CASP3
PARG		enzyme				0.0181	PARP1
MAP4K1		kinase				0.0181	BCL2L1
MK2206		chemical drug				0.0181	CASP3
PXN		other				0.0181	FSHR
BAD		other				0.0181	BCL2L1
XPC		other				0.0181	CASP2
RNF34		enzyme				0.0181	BCL2L1
miR-183-5p (miRNAs w/seed AUGGCAC)		mature microRNA				0.0181	FOXO1
mir-365		microRNA				0.0181	AR
miR-431-3p (miRNAs w/seed AGGUCGU)		mature microRNA				0.0181	DICER1
miR-335-5p (and other miRNAs w/seed CAAGAGC)		mature microRNA				0.0181	KIT
mir-375		microRNA				0.0181	AR
miR-292b-5p (and other miRNAs w/seed CUCAAAA)		mature microRNA				0.0181	AR
PPP1R13B		phosphatase				0.0181	BAX
TIMP4		other				0.0181	BCL2L1
SUB1		transcription regulator				0.0181	BAX
XAF1		other				0.0181	CASP3
TXNRD1		enzyme				0.0181	BAX
BRCA2	0.783	transcription regulator				0.0181	BAX
HNRNPUL1		other				0.0181	PARP1
BRD8		transcription regulator				0.0181	AR
CEL		enzyme				0.0181	BAX
HK2		kinase				0.0181	BCL2L1
TFDP2		transcription regulator				0.0181	STAG3
PAPOLA		enzyme				0.0181	MT-ATP6
RTKN		other				0.0181	BCL2L1
RPL22		translation regulator				0.0181	BAX
NDFIP2		other				0.0181	PTEN
MBD4		enzyme				0.0181	MLH1
farnesyl transferase		complex				0.0181	GJA1
Nrg1		other				0.0181	BCL2L1
Mcpt1		peptidase				0.0181	PCNA
STK17B		kinase				0.0181	BCL2L1
RPS12		other				0.0181	PTEN
RPS15		other				0.0181	PTEN
BP-1-102		chemical reagent				0.0181	BCL2L1
temsirolimus		chemical drug				0.0181	BCL2L1
4,4'-diisothiocyanostilbene-2,2'-disulfonic acid		chemical drug				0.0181	CASP3
vinyl carbamate		chemical toxicant				0.0181	PCNA
atrasentan		chemical drug				0.0181	BCL2L1
SD-282		chemical - kinase inhibitor				0.0181	CASP3
atenolol		chemical drug				0.0181	B2M
idazoxan		chemical drug				0.0181	PCNA
orantinib		chemical drug				0.0181	CASP3
tazarotene		chemical drug				0.0181	BCL2L1
aclarubicin		chemical drug				0.0181	BCL2L1
azelaic acid		chemical - endogenous mammalian				0.0181	BAX
quisqualic acid		chemical - endogenous non-mammalian				0.0181	NTRK2
ginsenoside Rg1		chemical - endogenous non-mammalian				0.0181	CASP3
FIGLA	0.195	transcription regulator				0.0183	ZP1,ZP3
GNRH1		other				0.0183	CYP19A1,FSHR
Pln		other				0.0183	ACTB,SOD1
MAPK9		kinase				0.0183	BAX,GAPDH,PTEN
E. coli B4 lipopolysaccharide		chemical toxicant	Inhibited	-2	bias	0.0186	BAX,BCL2L1,CASP2,CASP3
2-deoxyglucose		chemical drug				0.0189	BCL2L1,CASP3
E2F3		transcription regulator				0.0193	MLH1,PCNA,STAG3
NFATC3		transcription regulator				0.0195	CASP3,GJA1
LEF1		transcription regulator				0.0195	AR,CASP3
MBD2		transcription regulator				0.0195	ACTB,PRLR
NFKB2		transcription regulator				0.0195	AR,BCL2L1
carbon monoxide		chemical - endogenous mammalian				0.0195	BAX,CASP3
NR4A3		ligand-dependent nuclear receptor				0.0202	BAX,FOXO1
TAZ		enzyme				0.0202	DICER1,KIT
Bay 11-7082		chemical - kinase inhibitor				0.0202	BCL2L1,GJA1
E2F6		transcription regulator				0.0208	GJA1,STAG3
RHO		G-protein coupled receptor				0.0208	B2M,CASP3
SNCA		enzyme				0.0213	BAX,BCL2L1,CASP3
ursodeoxycholic acid		chemical - endogenous mammalian				0.0214	BAX,BCL2L1
Igm		complex				0.0214	BCL2L1,TNFRSF13B
F2R		G-protein coupled receptor				0.0214	GJA1,KDR
CRH		cytokine				0.0214	AR,BAX
SOX9		transcription regulator				0.0214	AR,KIT
GHRL		growth factor				0.0214	BAX,FOXO1
phenylephrine		chemical drug				0.0214	CYP19A1,GJA1
sodium chloride		chemical - endogenous mammalian				0.0214	CASP3,SOD1
alpha-estradiol		chemical - endogenous mammalian				0.0216	AR
belinostat		chemical drug				0.0216	BCL2L1
Rhox4b (includes others)		transcription regulator				0.0216	KDR
mGLUR Group I		group				0.0216	FMR1
Camk		complex				0.0216	KDR
niclosamide		chemical drug				0.0216	AR
ficusin		chemical drug				0.0216	CASP3
givinostat		chemical drug				0.0216	CASP3
PADI4		enzyme				0.0216	BCL2L1
ATE1		enzyme				0.0216	ACTB
AMER1		other				0.0216	BAX
PPP1R14B		phosphatase				0.0216	KDR
RO4929097		chemical drug				0.0216	KDR
ITGB5		other				0.0216	KDR
TFPI		other				0.0216	CASP3
PFDN5		transcription regulator				0.0216	BAX
CD27		transmembrane receptor				0.0216	BCL2L1
PRKD2		kinase				0.0216	KDR
CSE1L		transporter				0.0216	CASP3
RYR2		ion channel				0.0216	FOXO1
REV1		enzyme				0.0216	BAX
OPRK1		G-protein coupled receptor				0.0216	KDR
MCL1		transporter				0.0216	BAX
PTK6		kinase				0.0216	PCNA
CR1		transmembrane receptor				0.0216	PCNA
KRT19		other				0.0216	PTEN
EIF5A		translation regulator				0.0216	BAX
CD2AP		other				0.0216	CASP3
ATP2B2		transporter				0.0216	BAX
MSLN		other				0.0216	BAX
ERCC1		enzyme				0.0216	PRLR
LIMS2		other				0.0216	GJA1
PEBP4		other				0.0216	BCL2L1
SLIT2		other				0.0216	BCL2L1
USP11		peptidase				0.0216	BAX
SRPK1		kinase				0.0216	BCL2L1
EFNB1		other				0.0216	BCL2L1
TP53INP1		other				0.0216	BAX
COL4A1		other				0.0216	BCL2L1
PAX4		transcription regulator				0.0216	BCL2L1
CXXC5		other				0.0216	KDR
TP53BP2		other				0.0216	BAX
bevacizumab/chemotherapy		biologic drug				0.0216	KDR
HMGB2		transcription regulator				0.0216	BAX
YY1AP1		other				0.0216	PTEN
equol		chemical - endogenous non-mammalian				0.0216	BCL2L1
RBFOX2		transcription regulator				0.0216	PTEN
BCL2A1		other				0.0216	BCL2L1
MIA-459		chemical reagent				0.0216	BAX
MIA-313		chemical reagent				0.0216	BAX
CIMO		chemical reagent				0.0216	BCL2L1
N-methyl mesoporphyrin IX		chemical reagent				0.0216	LIN28A
oligomycin		chemical - endogenous non-mammalian				0.0216	KDR
AR-A014418		chemical reagent				0.0216	BCL2L1
NF 449		chemical reagent				0.0216	CYP19A1
ferric nitrilotriacetate		chemical toxicant				0.0216	BCL2L1
lestaurtinib		chemical drug				0.0216	BCL2L1
10-(6'-ubiquinonyl)decyltriphenylphosphonium		chemical drug				0.0216	KDR
pyridoxamine		chemical - endogenous mammalian				0.0216	PCNA
chlorambucil		chemical drug				0.0216	BAX
risedronic acid		chemical drug				0.0216	GJA1
juglone		chemical toxicant				0.0216	AR
papaverine		chemical drug				0.0216	NTRK2
Z-IETD-FMK		chemical - protease inhibitor				0.0216	BAX
ingenol mebutate		chemical drug				0.0216	BCL2L1
vinorelbine		chemical drug				0.0216	BCL2L1
3,5-dihydroxyphenylglycine		chemical reagent				0.0216	FMR1
calphostin C		chemical - kinase inhibitor				0.0221	BCL2L1,KIT
maneb		chemical toxicant				0.0221	BAX,BCL2L1
PLAU		peptidase				0.0234	BCL2L1,GJA1
NRG2		growth factor				0.0234	CASP3,TGFBR1
E2F2		transcription regulator				0.0234	MLH1,PCNA
CSF2		cytokine		1.046	bias	0.0238	ATM,BAX,BCL2L1,FANCL,MLH1
LONP1		peptidase				0.0241	MT-ATP6,SOD1
TBX5		transcription regulator				0.0241	BCL2L1,GJA1
caffeine		chemical drug				0.0241	CASP3,NTRK2
cytarabine		chemical drug				0.0241	BAX,GAPDH
CSF1		cytokine				0.0241	BAX,BCL2L1,PCNA
raloxifene		chemical drug				0.0245	PCNA,SOD1,ZFX
TBP		transcription regulator				0.0248	ACTB,GAPDH
RELB		transcription regulator				0.0248	B2M,BCL2L1
IL21		cytokine				0.0249	BCL2L1,CASP3,PCNA
cocaine		chemical drug				0.0249	FOXO1,FOXO3,PARP1
L-proline		chemical - endogenous mammalian				0.0252	PCNA
2-hydroxyestradiol		chemical - endogenous mammalian				0.0252	PCNA
glucosylceramide		chemical - endogenous mammalian				0.0252	PCYT1B
flavokawain B		chemical - endogenous non-mammalian				0.0252	AR
Cyclin D		group				0.0252	CASP3
recombinant human endostatin		chemical drug				0.0252	CASP3
ST6GALNAC1		enzyme				0.0252	B2M
SLC5A8		transporter				0.0252	BAX
SNED1		other				0.0252	GAPDH
DLG1		kinase				0.0252	PTEN
PCM1		other				0.0252	PCNA
enzalutamide		chemical drug				0.0252	AR
IgG2a		complex				0.0252	BCL2L1
Sfk		group				0.0252	PRLR
ASCL2		transcription regulator				0.0252	CYP19A1
IER3		other				0.0252	BCL2L1
ACIN1		enzyme				0.0252	BCL2L1
TRPV2		ion channel				0.0252	BCL2L1
LATS1		kinase				0.0252	BAX
CCN4		other				0.0252	BCL2L1
SLC25A4		transporter				0.0252	BCL2L1
NDUFA13		enzyme				0.0252	BCL2L1
SNCB		other				0.0252	CASP3
CCNA2		other				0.0252	PCNA
ENO1		enzyme				0.0252	BCL2L1
mir-204		microRNA				0.0252	FOXC1
mir-634		microRNA				0.0252	AR
mir-224		microRNA				0.0252	SMAD4
miR-126a-5p (and other miRNAs w/seed AUUAUUA)		mature microRNA				0.0252	KIT
SEMA3A		other				0.0252	KDR
TDO2		enzyme				0.0252	AHR
EGR4		transcription regulator				0.0252	AR
CYP4F2		enzyme				0.0252	KDR
RPS6KB2		kinase				0.0252	BCL2L1
DEAF1		transcription regulator				0.0252	CASP3
KHDRBS1		transcription regulator				0.0252	BCL2L1
AFF1		transcription regulator				0.0252	PTEN
casticin		chemical - endogenous non-mammalian				0.0252	BCL2L1
PPP1CA		phosphatase				0.0252	AR
LRPPRC		other				0.0252	MT-ATP6
NEU3		enzyme				0.0252	AR
MS4A1	0.747	other				0.0252	BAX
TARBP2		other				0.0252	DICER1
PPP5C		phosphatase				0.0252	AHR
UBR5		enzyme				0.0252	BAX
phytoestrogen		chemical drug				0.0252	AR
methadone		chemical drug				0.0252	BCL2L1
gliotoxin		chemical toxicant				0.0252	BCL2L1
diazepam		chemical drug				0.0252	NTRK2
N-Ac-leucyl-leucyl-methioninal		chemical - protease inhibitor				0.0252	BAX
zinostatin		biologic drug				0.0252	BAX
rutin		chemical toxicant				0.0252	CASP3
citric acid		chemical - endogenous mammalian				0.0252	BAX
thermozymocidin		chemical reagent				0.0252	BCL2L1
Muscarinic cholinergic receptor		group				0.0252	FMR1
MAP2K1		kinase				0.0252	AHR,BCL2L1,PCNA
PKD1		ion channel				0.0252	FOXO1,PRLR,TGFBR1
NCOA2		transcription regulator				0.0255	AHR,AR
NLRP3		other				0.0255	ATM,PARP1
1-methyl-4-phenyl-1,2,3,6-tetrahydropyridine		chemical toxicant				0.0255	BAX,CASP3
trovafloxacin		chemical drug				0.0255	B2M,PTEN
FGF7		growth factor				0.0262	BCL2L1,HPRT1
IRF5		transcription regulator				0.0262	BAX,CASP3
PTHLH		other				0.0269	AR,BCL2L1
NKX2-1		transcription regulator				0.0272	FSHR,KITLG,POLG
ID3		transcription regulator				0.0272	BCL2L1,FOXO1,FOXO3
HOXA10		transcription regulator				0.0276	ACTB,GJA1,LEPR
CDH1		other				0.0276	ACTB,PTEN
POR		enzyme				0.0279	AHR,FOXC1,KDR
PRKCE		kinase				0.0283	BAX,BCL2L1
CCL5		cytokine				0.0283	AHR,SOD1
TGFBR1	0.392	kinase				0.0283	AHR,GJA4
PAX7		transcription regulator				0.0283	AHR,MEI4
GCG		other				0.0283	BCL2L1,CASP3
GnRH-A		chemical reagent				0.0283	AR,FANCC
SOX4		transcription regulator				0.0283	BAX,DICER1,STAG3
2',3'-dialdehyde ATP		chemical reagent				0.0287	BAX
3-deazaadenosine		chemical reagent				0.0287	BCL2L1
triciribine		chemical drug				0.0287	PARP1
ganglioside GM1		chemical - endogenous mammalian				0.0287	NTRK2
GCS-100		chemical drug				0.0287	BCL2L1
nilotinib		chemical drug				0.0287	BCL2L1
rhodamine 6G		chemical toxicant				0.0287	PCNA
Ginkgo biloba		chemical drug				0.0287	PCNA
atrazine		chemical toxicant				0.0287	AR
citrinin		chemical toxicant				0.0287	CASP3
tectorigenin		chemical - endogenous non-mammalian				0.0287	BCL2L1
ALKBH1		enzyme				0.0287	MT-ATP6
NSUN3		enzyme				0.0287	MT-ATP6
MSI2		other				0.0287	TGFBR1
SOX17		transcription regulator				0.0287	KDR
MFN2		enzyme				0.0287	BAX
CYSLTR2		G-protein coupled receptor				0.0287	KIT
Lefty		group				0.0287	FOXO1
tryptase		group				0.0287	BAX
Proinsulin		group				0.0287	FOXO1
FANCA		other				0.0287	FANCG
HINT1		enzyme				0.0287	BAX
MAP3K12		kinase				0.0287	CASP3
VCL		enzyme				0.0287	PTEN
LIMS1		other				0.0287	GJA1
SH3KBP1		other				0.0287	BCL2L1
PKP2		other				0.0287	GJA1
MDM4		transcription regulator				0.0287	BAX
miR-142-3p (and other miRNAs w/seed GUAGUGU)		mature microRNA				0.0287	BCL2L1
OCT4-NANOG		complex				0.0287	FOXC1
PRKCG		kinase				0.0287	PCNA
PLA2G6		enzyme				0.0287	BCL2L1
NDRG2		other				0.0287	BAX
FYB1		other				0.0287	BCL2L1
GRM5		G-protein coupled receptor				0.0287	BCL2L1
SDC2		other				0.0287	TGFBR1
CSNK2A2		kinase				0.0287	FOXO3
PSIP1		transcription regulator				0.0287	BCL2L1
MAD2L1		other				0.0287	BAX
YBX3		transcription regulator				0.0287	PCNA
PIWIL2		enzyme				0.0287	BCL2L1
DHH		peptidase				0.0287	GJA1
TNRC6A		other				0.0287	PTEN
TFR2		transporter				0.0287	BCL2L1
methoxychlor		chemical toxicant				0.0287	BAX
flufenamic acid		chemical drug				0.0287	AR
ciclopirox olamine		chemical drug				0.0287	BCL2L1
vandetanib		chemical drug				0.0287	KDR
venlafaxine		chemical drug				0.0287	BAX
acetic acid		chemical - endogenous mammalian				0.0287	CASP3
5-nitro-2-(3-phenylpropylamino)benzoic acid		chemical reagent				0.0287	BAX
N-methyl-3,4-methylenedioxyamphetamine		chemical drug				0.0287	BCL2L1
MDL 28170		chemical toxicant				0.0287	AHR
oleoylethanolamide		chemical - endogenous mammalian				0.0287	BCL2L1
P1,P4-Di(adenosine-5') tetraphosphate		chemical - endogenous mammalian				0.0287	KIT
uridine		chemical - endogenous mammalian				0.0287	CASP3
DNMT1		enzyme				0.0291	ACTB,MLH1
dehydroisoandrosterone		chemical - endogenous mammalian				0.0305	AR,B2M
dinoprost		chemical - endogenous mammalian				0.0313	CYP19A1,PRLR
AHR	1.008	ligand-dependent nuclear receptor		1.896		0.0317	BAX,CYP19A1,KIT,SOD1
RETNLB		other				0.0321	CASP3,PTEN
HMGB1		transcription regulator				0.0321	BAX,CASP3
lithium		chemical drug				0.0321	BAX,CASP3
spironolactone		chemical drug				0.0321	CASP3,WT1
geneticin		chemical toxicant				0.0323	BAX
phosphatidylcholine		chemical - endogenous mammalian				0.0323	BAX
bevacizumab		biologic drug				0.0323	KDR
Ck2		complex				0.0323	BCL2L1
Bcl9-Cbp/p300-Ctnnb1-Lef/Tcf		complex				0.0323	GJA1
cytidylyl-3'-5'-guanosine		chemical reagent				0.0323	BCL2L1
MELK		kinase				0.0323	BAX
SLC16A3		transporter				0.0323	CASP3
UCN2		other				0.0323	AR
LTB4R2		G-protein coupled receptor				0.0323	AR
SERPINB2		other				0.0323	BAX
USP9X		peptidase				0.0323	BCL2L1
HINFP		transcription regulator				0.0323	ATM
RYR1		ion channel				0.0323	GAPDH
MIRLET7		group				0.0323	LIN28A
RFXAP		transcription regulator				0.0323	B2M
RALBP1		enzyme				0.0323	GAPDH
PLCB1		enzyme				0.0323	GAPDH
MAPKAP1		other				0.0323	PTEN
GRM1		G-protein coupled receptor				0.0323	FMR1
RGS4		other				0.0323	KDR
PRDX1		enzyme				0.0323	BAX
PEBP1		other				0.0323	BCL2L1
CD160		transmembrane receptor				0.0323	BCL2L1
EYA1		phosphatase				0.0323	WT1
GLIS1		transcription regulator				0.0323	LIN28A
NPC1L1		transporter				0.0323	FOXO1
LMO2		transcription regulator				0.0323	KIT
SRD5A1		enzyme				0.0323	CYP19A1
CRTC1		transcription regulator				0.0323	PTEN
PNPT1		enzyme				0.0323	BCL2L1
TAF6		transcription regulator				0.0323	GAPDH
KCNJ11		ion channel				0.0323	FOXO1
DDB1		other				0.0323	PTEN
TRAF1		other				0.0323	BCL2L1
PA2G4		transcription regulator				0.0323	AR
pevonedistat		chemical drug				0.0323	BCL2L1
BRMS1		transcription regulator				0.0323	GJA1
PDYN		transporter				0.0323	KDR
S100P		other				0.0323	ACTB
SLC30A3		transporter				0.0323	NTRK2
HA900		chemical reagent				0.0323	KITLG
ammonium trichloro(dioxoethylene-O,O'-)tellurate		chemical drug				0.0323	BCL2L1
pimozide		chemical drug				0.0323	BCL2L1
muscimol		chemical drug				0.0323	GJA1
1,1-bis(3'-indolyl)-1-(4-trifluoromethyl-phenyl)methane		chemical reagent				0.0323	AR
nickel chloride		chemical toxicant				0.0323	GAPDH
carnosine		chemical - endogenous mammalian				0.0323	BAX
BQ 123		biologic drug				0.0323	GJA1
iodine		chemical - endogenous mammalian				0.0323	BAX
tyrphostin AG 1024		chemical - kinase inhibitor				0.0323	CYP19A1
betaine		chemical - endogenous mammalian				0.0323	B2M
L-N6-(1-iminoethyl)-lysine		chemical reagent				0.0323	FMR1
aurothioglucose		chemical drug				0.0323	LEPR
RORA		ligand-dependent nuclear receptor				0.0325	ACTB,CYP19A1,NTRK2
ANGPT2		growth factor				0.0325	CASP3,LEPR,SOD1
IL3		cytokine				0.0326	BCL2L1,CASP3,SMAD4,SOD1
ZBTB16		transcription regulator				0.0328	CASP3,KIT
4-phenylbutyric acid		chemical - endogenous mammalian				0.0328	CASP3,GJA1
CXCL12		cytokine				0.0329	BAX,BCL2L1,KIT
R5020		chemical reagent				0.0336	BCL2L1,CYP19A1
tacrolimus		chemical drug				0.0338	BAX,BCL2L1,CASP3
MBD3		other				0.0344	CCDC169-SOHLH2,DAZ2
EPAS1		transcription regulator				0.0351	GJA1,KDR,SOD1
deferoxamine		chemical drug				0.0351	KIT,SMAD4,WT1
3,4,5,3',4'-pentachlorobiphenyl		chemical toxicant				0.0352	FMR1,FOXO1
homocysteine		chemical - endogenous mammalian				0.0352	BAX,BCL2L1
levodopa		chemical - endogenous mammalian	Activated	2.449		0.0355	BAX,BCL2L1,CASP3,DAZ2,FOXO1,GAPDH
PAX3		transcription regulator				0.0356	BCL2L1,FMR1,PCNA
beraprost		chemical drug				0.0358	SOD1
6-mercaptopurine		chemical drug				0.0358	PCNA
anacardic acid		chemical - endogenous non-mammalian				0.0358	AR
CAMK2N2		other				0.0358	BAX
Shc		group				0.0358	BCL2L1
HTR2B		G-protein coupled receptor				0.0358	BAX
TRPM8		ion channel				0.0358	SOD1
EIF4G2		translation regulator				0.0358	ACTB
PPM1D		phosphatase				0.0358	BCL2L1
ANG		enzyme				0.0358	BAX
BLNK		other				0.0358	BCL2L1
LDB1		transcription regulator				0.0358	KIT
PRKRA		other				0.0358	DICER1
ETV6		transcription regulator				0.0358	CASP3
PIK3CB		kinase				0.0358	AR
RELN		peptidase				0.0358	NTRK2
PIM3		kinase				0.0358	BCL2L1
CDC37		other				0.0358	KIT
PTGER3		G-protein coupled receptor				0.0358	AR
KCNA3		ion channel				0.0358	FOXO1
HOXA1		transcription regulator				0.0358	PRLR
CDKN1C		other				0.0358	PARP1
NEDD4		enzyme				0.0358	PTEN
edaravone		chemical drug				0.0358	CASP3
trifluoperazine		chemical drug				0.0358	PCNA
RV 538		chemical reagent				0.0358	BCL2L1
calcifediol		chemical - endogenous mammalian				0.0358	PCNA
nicardipine		chemical drug				0.0358	BAX
TAPI-1		chemical - protease inhibitor				0.0358	LEPR
gossypol		chemical drug				0.0358	BCL2L1
tridecanoic acid		chemical - endogenous mammalian				0.0358	PTEN
dydrogesterone		chemical drug				0.0358	CYP19A1
TBK1		kinase				0.036	ATM,BCL2L1
tert-butyl-hydroquinone		chemical reagent				0.036	FOXC1,SMAD4
PPARD		ligand-dependent nuclear receptor				0.0365	BCL2L1,PCNA,PTEN
MRTFB		transcription regulator				0.0368	ACTB,BCL2L1
FGF19		growth factor				0.0376	BCL2L1,LEPR
SPIB		transcription regulator				0.0376	KDR,KIT
KMT2A		transcription regulator				0.0384	FOXC1,RSPO1
diethylnitrosamine		chemical toxicant				0.0384	PCNA,SOD1
Ifnar		group				0.0392	B2M,TGFBR1
amphetamine		chemical drug				0.0392	BAX,BCL2L1
haloperidol		chemical drug				0.0392	BAX,NTRK2
L-serine		chemical - endogenous mammalian				0.0393	PCNA
naringin		chemical - endogenous non-mammalian				0.0393	BAX
trypsin		group				0.0393	PCNA
Gcn5l		group				0.0393	B2M
Collagen Alpha1		group				0.0393	PCNA
Cebp		complex				0.0393	PRLR
HSP90AA1		enzyme				0.0393	GJA1
PIAS2		transcription regulator				0.0393	AR
mir-515		microRNA				0.0393	AR
mir-148		microRNA				0.0393	PTEN
miR-217-5p (and other miRNAs w/seed ACUGCAU)		mature microRNA				0.0393	PTEN
miR-101-3p (and other miRNAs w/seed ACAGUAC)		mature microRNA				0.0393	ATM
RUVBL2		transcription regulator				0.0393	PCNA
IGFBP1		other				0.0393	BCL2L1
LB-205		chemical reagent				0.0393	BAX
VEGFC		growth factor				0.0393	KDR
NUMBL		other				0.0393	CASP3
ACVR1B		kinase				0.0393	FSHR
AIP		transcription regulator				0.0393	AHR
TRRAP		transcription regulator				0.0393	PCNA
BAG3		other				0.0393	BCL2L1
CHRNA3		transmembrane receptor				0.0393	CASP3
GSK3A		kinase				0.0393	BAX
GPR37		G-protein coupled receptor				0.0393	AR
NDFIP1		other				0.0393	PTEN
2-[[9-isopropyl-6-[[4-(2-pyridyl)phenyl]methylamino]purin-2-yl]amino]butan-1-ol		chemical - kinase inhibitor				0.0393	PCNA
MYZAP		other				0.0393	GJA1
ACO1		enzyme				0.0393	GAPDH
sevoflurane		chemical drug				0.0393	CASP3
toremifene		chemical drug				0.0393	PRLR
sesamin		chemical - endogenous non-mammalian				0.0393	CASP3
tranylcypromine		chemical drug				0.0393	NTRK2
latrunculin B		chemical reagent				0.0393	ACTB
enterolactone		chemical - endogenous mammalian				0.0393	KDR
cinnamaldehyde		chemical toxicant				0.0393	BCL2L1
triptorelin		biologic drug				0.0393	CYP19A1
3,5-diiodothyronine		chemical - endogenous mammalian				0.0393	GAPDH
TLR4		transmembrane receptor				0.0394	ATM,BAX,BCL2L1,TNFRSF13B
CAMP		other				0.04	BAX,BCL2L1
MAX		transcription regulator				0.0409	AR,BAX
okadaic acid		chemical toxicant				0.0409	AR,BCL2L1
CD40		transmembrane receptor				0.0412	BAX,BCL2L1,TNFRSF13B
INSR		kinase				0.0415	GAPDH,KIT,LEPR,SMAD4
COL18A1		other				0.0417	BCL2L1,KDR
MET		kinase				0.0417	ATM,SOD1
GW9662		chemical reagent				0.0417	BAX,KDR
TAF4		transcription regulator				0.0426	AR,BCL2L1
LDLR		transporter				0.0426	GJA1,GJA4
NRAS		enzyme				0.0426	BCL2L1,KDR
desmopressin		biologic drug				0.0426	ACTB,GAPDH
garcinol		chemical - endogenous non-mammalian				0.0426	BAX,BCL2L1
SP3		transcription regulator				0.0427	KDR,PRLR,TGFBR1
ETS1		transcription regulator				0.0427	BAX,BCL2L1,PARP1
PP2A		complex				0.0428	FOXO3
BPIFA1		other				0.0428	PTEN
FCMR		other				0.0428	BCL2L1
YWHAQ		other				0.0428	CASP3
miR-96-5p (and other miRNAs w/seed UUGGCAC)		mature microRNA				0.0428	FOXO1
miR-9-5p (and other miRNAs w/seed CUUUGGU)		mature microRNA				0.0428	FOXO1
ibrutinib		chemical drug				0.0428	BCL2L1
CLCA2		ion channel				0.0428	CASP3
AIF1		other				0.0428	PCNA
FURIN		peptidase				0.0428	PCNA
IL16		cytokine				0.0428	BCL2L1
SIRPA		phosphatase				0.0428	BCL2L1
cantharidin		chemical drug				0.0428	BCL2L1
dimethyl fumarate		chemical drug				0.0428	KDR
metoprolol		chemical drug				0.0428	GJA1
polycyclic aromatic hydrocarbons		chemical toxicant				0.0428	BAX
trientine		chemical drug				0.0428	SMAD4
irinotecan		chemical drug				0.0428	BCL2L1
tetrathiomolybdate		chemical drug				0.0428	SOD1
buthionine sulfoximine		chemical drug				0.0428	BCL2L1
topiramate		chemical drug				0.0428	CASP3
PI3K (family)		group				0.0434	FOXO1,FOXO3
phosphate		chemical - endogenous mammalian				0.0434	ATM,PCNA
TCF		group				0.0434	BCL2L1,GJA1
SMAD4	0.528	transcription regulator				0.0437	GJA1,PTEN,SMAD4
uric acid		chemical - endogenous mammalian				0.0443	ATM,PARP1
SB-431542		chemical reagent				0.0443	GJA1,TGFBR1
Ifn gamma		complex				0.0452	BCL2L1,CASP3
miR-125b-5p (and other miRNAs w/seed CCCUGAG)		mature microRNA				0.0452	DICER1,LIN28A
POMC		other				0.046	GAPDH,PCNA
FOS		transcription regulator				0.0462	CASP3,FOXC1,GJA1,KITLG,MLH1
D-galactose		chemical - endogenous mammalian				0.0463	BAX
dehydroepiandrosterone sulfate		chemical - endogenous mammalian				0.0463	PCNA
chondroitin sulfate A		chemical - endogenous mammalian				0.0463	CASP3
mannosylated lipoarabinomannan		chemical - endogenous non-mammalian				0.0463	BAX
selumetinib		chemical drug				0.0463	FOXO3
COL1A1		other				0.0463	PCNA
MDGA2		other				0.0463	WT1
PLCG1		enzyme				0.0463	KDR
miR-19b-3p (and other miRNAs w/seed GUGCAAA)		mature microRNA				0.0463	PTEN
HHEX		transcription regulator				0.0463	KDR
PIAS3		transcription regulator				0.0463	BCL2L1
TIMP3		other				0.0463	KIT
AK1		kinase				0.0463	GAPDH
PDCD4		other				0.0463	CASP3
SERPINB5		other				0.0463	BAX
DAP3		other				0.0463	MT-ATP6
CXCR2		G-protein coupled receptor				0.0463	BCL2L1
TOPBP1		other				0.0463	BAX
ARHGDIA		other				0.0463	AR
ID4		transcription regulator				0.0463	BAX
vatalanib		chemical drug				0.0463	BCL2L1
amiloride		chemical drug				0.0463	BCL2L1
1-chloro-2-(2,2,2-trichloro-1-(4-chlorophenyl)ethyl)benzene		chemical toxicant				0.0463	AHR
spermine nitric oxide complex		chemical toxicant				0.0463	BCL2L1
leupeptin		chemical - protease inhibitor				0.0463	FOXO1
gamma-linolenic acid		chemical - endogenous mammalian				0.0463	PCNA
galactose		chemical - endogenous mammalian				0.0463	CASP3
27-hydroxycholesterol		chemical - endogenous mammalian				0.0463	CASP3
STAT4		transcription regulator				0.0467	BCL2L1,GJA1,SH2B1
TFAP2A		transcription regulator				0.0469	BAX,BCL2L1
ELAVL1		other				0.0478	BCL2L1,CASP2
PRKAA1		kinase				0.0487	BAX,FOXO3
mir-155		microRNA				0.0487	FOXO3,MLH1
CEBPD		transcription regulator				0.0487	BRCA2,CYP19A1
CREB1		transcription regulator		0.283		0.0497	BCL2L1,CYP19A1,PCNA,RSPO2,TGFBR1
prostaglandin A2		chemical - endogenous non-mammalian				0.0498	PCNA
moxonidine		chemical drug				0.0498	TGFBR1
estrone		chemical - endogenous mammalian				0.0498	AR
alvespimycin		chemical drug				0.0498	BCL2L1
alpha-amanitin		chemical toxicant				0.0498	CYP19A1
NFkB (family)		group				0.0498	BCL2L1
Ahr-aryl hydrocarbon-Arnt		complex				0.0498	BAX
HNF4α dimer		complex				0.0498	GAPDH
Betacatenin/TCF		complex				0.0498	GJA1
APOA4		transporter				0.0498	FOXO1
YWHAG		other				0.0498	BAX
CBX2		transcription regulator				0.0498	AHR
mir-7		microRNA				0.0498	BAX
mir-31		microRNA				0.0498	AR
mir-199		microRNA				0.0498	SMAD4
GHRHR		G-protein coupled receptor				0.0498	PCNA
PRAME		other				0.0498	BCL2L1
TFCP2		transcription regulator				0.0498	WT1
HDAC9		transcription regulator				0.0498	BAX
P2RY2		G-protein coupled receptor				0.0498	BCL2L1
SAT1		enzyme				0.0498	GAPDH
CCL19		cytokine				0.0498	BCL2L1
GTF2I		transcription regulator				0.0498	KDR
PTGFR		G-protein coupled receptor				0.0498	PRLR
TFAP2B		transcription regulator				0.0498	KIT
ADAM15		peptidase				0.0498	KDR
GAB1		other				0.0498	CASP3
DEFB103A/DEFB103B		other				0.0498	BCL2L1
aphidicolin		chemical toxicant				0.0498	BAX
pyruvic acid		chemical - endogenous mammalian				0.0498	BAX
actinonin		chemical reagent				0.0498	MT-ATP6
gallic acid		chemical - endogenous non-mammalian				0.0498	BAX
gamma-tocotrienol		chemical drug				0.0498	BCL2L1
asiatic acid		chemical reagent				0.0498	BAX
hyperforin		chemical drug				0.0498	NTRK2
noscapine		chemical drug				0.0498	BCL2L1
gambogic acid		chemical - endogenous non-mammalian				0.0498	BCL2L1
manganese		chemical - endogenous mammalian				0.0498	GAPDH
